# Supplementary material for: 4-Isopropyl-5,5-dimethyl-2-sulfanyl-1,3,2-dioxaphosphinane 2-sulfide
Source: Acta Crystallogr Sect E Struct Rep Online. 2012 Aug 11;68(Pt 9):o2667. doi: 10.1107/S1600536812030188 (PMC3435691; doi:10.1107/S1600536812030188)
Supplement: Supplementary file 1 [file e-68-o2667-sup1.cif]

##############################################################################
#                                                                            #
# This CIF contains the data in a paper accepted for publication in          #
# Acta Crystallographica Section E. It conforms to the requirements of       #
# Notes for Authors for Acta Crystallographica Section E, and has been       #
# peer reviewed under the auspices of the IUCr Commission on Journals.       #
#                                                                            #
# Full details of the Crystallographic Information File format               #
# are given in the paper "The Crystallographic Information File (CIF):       #
# a New Standard Archive File for Crystallography" by S. R. Hall, F. H.      #
# Allen and I. D. Brown [Acta Cryst. (1991), A47, 655-685].                  #
#                                                                            #
# The current version of the core CIF dictionary is obtainable from          #
# ftp://ftp.iucr.org/pub/cif_core.dic.                                       #
#                                                                            #
# Software is freely available for graphical display of the structure(s)     #
# in this CIF. For information consult the CIF software page                 #
# http://www.iucr.org/resources/cif/software.                                #
#                                                                            #
# This file may be used for bona fide research purposes within the           #
# scientific community so long as proper attribution is given to the journal # 
# article from which it was obtained.                                        #
#                                                                            #
##############################################################################
data_global
_audit_creation_method     SHELXL-97
_journal_date_recd_electronic     2012-06-29
_journal_date_accepted     2012-07-02
_journal_name_full     'Acta Crystallographica, Section E'
_journal_year     2012
_journal_volume     68
_journal_issue      9
_journal_page_first     o2667
_journal_page_last     o2667
_journal_paper_category     QO
_journal_paper_doi     10.1107/S1600536812030188
_journal_coeditor_code     BT5962
_publ_contact_author_name     'Butcher, Ray J.'
_publ_contact_author_address
;
Department of Chemistry
Howard University
525 College Street NW,
Washington DC 20059, USA
;
_publ_contact_author_email     rbutcher99@yahoo.com
_publ_contact_author_fax     ?
_publ_contact_author_phone     '703 585-6631'
_publ_section_title
;
4-Isopropyl-5,5-dimethyl-2-sulfanyl-1,3,2-dioxaphosphinane 2-sulfide
;
loop_
    _publ_author_name
    _publ_author_address
    'Srivastava, Sanjay K.'
;
School of Studies in Chemistry
Jiwaji University
Gwalior 474 011, India
;
    'Sharma, Pooja '
;
School of Studies in Chemistry
Jiwaji University
Gwalior 474 011, India
;
    'Gupta, Sushil K.'
;
School of Studies in Chemistry
Jiwaji University
Gwalior 474 011, India
;
    'Butcher, Ray J.'
;
Department of Chemistry
Howard University
525 College Street NW
Washington
DC 20059, USA
;
data_I
_chemical_name_systematic
;
4-Isopropyl-5,5-dimethyl-2-sulfanyl-1,3,2-dioxaphosphinane 2-sulfide
;
_chemical_name_common
                         'O,O'-2,2,4-trimethyl-1,3-pentanedithiophosphoric acid'
_chemical_formula_moiety     'C8 H17 O2 P S2'
_chemical_formula_sum     'C8 H17 O2 P S2'
_chemical_formula_iupac     'C8 H17 O2 P S2'
_chemical_formula_weight     240.31
_chemical_melting_point     ?
_symmetry_cell_setting     monoclinic
_symmetry_space_group_name_H-M     'P 21/c'
_symmetry_space_group_name_Hall     '-P 2ybc'
loop_
    _symmetry_equiv_pos_as_xyz
    'x, y, z'
    '-x, y+1/2, -z+1/2'
    '-x, -y, -z'
    'x, -y-1/2, z-1/2'
_cell_length_a     8.2831(2)
_cell_length_b     13.1532(4)
_cell_length_c     11.5255(3)
_cell_angle_alpha     90.00
_cell_angle_beta     104.128(3)
_cell_angle_gamma     90.00
_cell_volume     1217.72(6)
_cell_formula_units_Z     4
_cell_measurement_reflns_used     3599
_cell_measurement_theta_min     3.0912
_cell_measurement_theta_max     34.9494
_cell_measurement_temperature     123(2)
_exptl_crystal_description     'long plate'
_exptl_crystal_colour     colorless
_exptl_crystal_size_max     .65
_exptl_crystal_size_mid     .2
_exptl_crystal_size_min     .1
_exptl_crystal_density_diffrn     1.311
_exptl_crystal_density_meas     ?
_exptl_crystal_density_method     'not measured'
_exptl_crystal_F_000     512
_exptl_absorpt_coefficient_mu     0.539
_exptl_absorpt_correction_type     multi-scan
_exptl_absorpt_process_details
;
(CrysAlis PRO; Agilent, 2011)
;
_exptl_absorpt_correction_T_min     0.87161
_exptl_absorpt_correction_T_max     1.00000
_exptl_special_details     ?
_diffrn_ambient_temperature     123(2)
_diffrn_radiation_type     MoK\a
_diffrn_radiation_wavelength     0.71073
_diffrn_radiation_source     'Enhance (Mo) X-ray Source'
_diffrn_radiation_monochromator     graphite
_diffrn_measurement_device_type     'Agilent Xcalibur Ruby Gemini'
_diffrn_measurement_method     '\w scans'
_diffrn_detector_area_resol_mean     10.5081
_diffrn_reflns_number     10444
_diffrn_reflns_av_R_equivalents     0.0238
_diffrn_reflns_av_sigmaI/netI     0.0364
_diffrn_reflns_theta_min     3.10
_diffrn_reflns_theta_max     35.03
_diffrn_reflns_theta_full     25.50
_diffrn_measured_fraction_theta_max     0.925
_diffrn_measured_fraction_theta_full     0.999
_diffrn_reflns_limit_h_min     -13
_diffrn_reflns_limit_h_max     12
_diffrn_reflns_limit_k_min     -17
_diffrn_reflns_limit_k_max     21
_diffrn_reflns_limit_l_min     -18
_diffrn_reflns_limit_l_max     17
_diffrn_standards_number     ?
_diffrn_standards_interval_count     ?
_diffrn_standards_interval_time     ?
_diffrn_standards_decay_%     ?
_refine_special_details
;
Refinement of <i>F</i>^2^ against ALL reflections. The weighted <i>R</i>-factor
<i>wR</i> and goodness of fit <i>S</i> are based on <i>F</i>^2^, conventional
<i>R</i>-factors <i>R</i> are based on <i>F</i>, with <i>F</i> set to zero for
negative <i>F</i>^2^. The threshold expression of <i>F</i>^2^ >
\s(<i>F</i>^2^) is used only for calculating <i>R</i>-factors(gt) <i>etc</i>.
and is not relevant to the choice of reflections for refinement.
<i>R</i>-factors based on <i>F</i>^2^ are statistically about twice as large
as those based on <i>F</i>, and <i>R</i>- factors based on ALL data will be
even larger.
;
_reflns_number_total     4979
_reflns_number_gt     3999
_reflns_threshold_expression     I>2\s(I)
_refine_ls_structure_factor_coef     Fsqd
_refine_ls_matrix_type     full
_refine_ls_R_factor_all     0.0540
_refine_ls_R_factor_gt     0.0383
_refine_ls_wR_factor_gt     0.0862
_refine_ls_wR_factor_ref     0.0936
_refine_ls_goodness_of_fit_ref     1.093
_refine_ls_restrained_S_all     1.093
_refine_ls_number_reflns     4979
_refine_ls_number_parameters     123
_refine_ls_number_restraints     0
_refine_ls_hydrogen_treatment     constr
_refine_ls_weighting_scheme     calc
_refine_ls_weighting_details
         'calc w=1/[\s^2^(Fo^2^)+(0.0372P)^2^+0.2639P] where P=(Fo^2^+2Fc^2^)/3'
_atom_sites_solution_hydrogens     geom
_atom_sites_solution_primary     direct
_atom_sites_solution_secondary     difmap
_refine_ls_shift/su_max     0.001
_refine_ls_shift/su_mean     0.000
_refine_diff_density_max     0.453
_refine_diff_density_min     -0.383
_refine_ls_extinction_method     none
_refine_ls_extinction_coef     ?
loop_
    _atom_type_symbol
    _atom_type_description
    _atom_type_scat_dispersion_real
    _atom_type_scat_dispersion_imag
    _atom_type_scat_source
    'C' 'C' 0.0033 0.0016
                         'International Tables Vol C Tables 4.2.6.8 and 6.1.1.4'
    'H' 'H' 0.0000 0.0000
                         'International Tables Vol C Tables 4.2.6.8 and 6.1.1.4'
    'O' 'O' 0.0106 0.0060
                         'International Tables Vol C Tables 4.2.6.8 and 6.1.1.4'
    'P' 'P' 0.1023 0.0942
                         'International Tables Vol C Tables 4.2.6.8 and 6.1.1.4'
    'S' 'S' 0.1246 0.1234
                         'International Tables Vol C Tables 4.2.6.8 and 6.1.1.4'
_computing_data_collection
;
CrysAlis PRO (Agilent, 2011)
;
_computing_cell_refinement
;
CrysAlis PRO (Agilent, 2011)
;
_computing_data_reduction
;
CrysAlis PRO (Agilent, 2011)
;
_computing_structure_solution     'SHELXS97 (Sheldrick, 2008)'
_computing_structure_refinement     'SHELXL97 (Sheldrick, 2008)'
_computing_molecular_graphics     'SHELXTL (Sheldrick, 2008)'
_computing_publication_material     'SHELXTL (Sheldrick, 2008)'
loop_
    _atom_site_type_symbol
    _atom_site_label
    _atom_site_fract_x
    _atom_site_fract_y
    _atom_site_fract_z
    _atom_site_U_iso_or_equiv
    _atom_site_adp_type
    _atom_site_calc_flag
    _atom_site_refinement_flags
    _atom_site_occupancy
    _atom_site_symmetry_multiplicity
    _atom_site_disorder_assembly
    _atom_site_disorder_group
    P P 0.80019(4) 0.22223(2) 0.26248(3) 0.01693(7) Uani d . 1 1 . .
    S S1 0.89229(5) 0.16081(3) 0.43126(3) 0.02970(9) Uani d . 1 1 . .
    H H1S 0.8790 0.2219 0.5057 0.036 Uiso calc R 1 1 . .
    S S2 0.81069(4) 0.12077(3) 0.14460(3) 0.02277(8) Uani d . 1 1 . .
    O O1 0.90574(11) 0.31992(7) 0.24915(9) 0.02352(19) Uani d . 1 1 . .
    O O2 0.61912(10) 0.26399(7) 0.25326(8) 0.01907(17) Uani d . 1 1 . .
    C C1 0.87839(16) 0.41289(10) 0.31086(13) 0.0249(3) Uani d . 1 1 . .
    H H1A 0.9469 0.4682 0.2895 0.030 Uiso calc R 1 1 . .
    H H1B 0.9153 0.4019 0.3983 0.030 Uiso calc R 1 1 . .
    C C2 0.69484(16) 0.44550(10) 0.27866(12) 0.0207(2) Uani d . 1 1 . .
    C C3 0.6409(2) 0.47148(12) 0.14512(13) 0.0303(3) Uani d . 1 1 . .
    H H3A 0.7253 0.5148 0.1235 0.046 Uiso calc R 1 1 . .
    H H3B 0.5342 0.5076 0.1284 0.046 Uiso calc R 1 1 . .
    H H3C 0.6287 0.4087 0.0980 0.046 Uiso calc R 1 1 . .
    C C4 0.68450(19) 0.54015(11) 0.35475(13) 0.0288(3) Uani d . 1 1 . .
    H H4A 0.7635 0.5915 0.3409 0.043 Uiso calc R 1 1 . .
    H H4B 0.7121 0.5214 0.4396 0.043 Uiso calc R 1 1 . .
    H H4C 0.5713 0.5679 0.3322 0.043 Uiso calc R 1 1 . .
    C C5 0.59607(15) 0.35802(9) 0.31797(11) 0.0182(2) Uani d . 1 1 . .
    H H5A 0.6488 0.3453 0.4045 0.022 Uiso calc R 1 1 . .
    C C6 0.40844(16) 0.36803(11) 0.30692(12) 0.0231(3) Uani d . 1 1 . .
    H H6A 0.3888 0.4362 0.3394 0.028 Uiso calc R 1 1 . .
    C C7 0.29883(18) 0.36110(15) 0.17915(14) 0.0349(3) Uani d . 1 1 . .
    H H7A 0.1813 0.3621 0.1814 0.052 Uiso calc R 1 1 . .
    H H7B 0.3230 0.2977 0.1421 0.052 Uiso calc R 1 1 . .
    H H7C 0.3220 0.4191 0.1323 0.052 Uiso calc R 1 1 . .
    C C8 0.35565(18) 0.28763(13) 0.38615(14) 0.0317(3) Uani d . 1 1 . .
    H H8A 0.2379 0.2970 0.3849 0.048 Uiso calc R 1 1 . .
    H H8B 0.4232 0.2946 0.4684 0.048 Uiso calc R 1 1 . .
    H H8C 0.3720 0.2197 0.3559 0.048 Uiso calc R 1 1 . .
loop_
    _atom_site_aniso_label
    _atom_site_aniso_U_11
    _atom_site_aniso_U_22
    _atom_site_aniso_U_33
    _atom_site_aniso_U_12
    _atom_site_aniso_U_13
    _atom_site_aniso_U_23
    P 0.01539(13) 0.01640(14) 0.01950(14) 0.00176(11) 0.00521(11) 0.00062(11)
    S1 0.03645(18) 0.03029(19) 0.02098(15) 0.00996(15) 0.00431(14) 0.00425(13)
    S2 0.02690(15) 0.02011(15) 0.02217(15) 0.00522(12) 0.00769(12) -0.00132(12)
    O1 0.0191(4) 0.0197(4) 0.0342(5) -0.0022(3) 0.0112(4) -0.0017(4)
    O2 0.0157(3) 0.0167(4) 0.0256(4) 0.0003(3) 0.0065(3) -0.0032(3)
    C1 0.0226(5) 0.0190(6) 0.0339(7) -0.0054(5) 0.0084(5) -0.0030(5)
    C2 0.0238(5) 0.0150(5) 0.0236(5) -0.0003(4) 0.0065(5) -0.0002(5)
    C3 0.0390(8) 0.0260(7) 0.0273(6) 0.0021(6) 0.0106(6) 0.0053(6)
    C4 0.0352(7) 0.0171(6) 0.0344(7) -0.0012(5) 0.0092(6) -0.0038(5)
    C5 0.0186(5) 0.0160(5) 0.0204(5) 0.0010(4) 0.0055(4) -0.0015(4)
    C6 0.0186(5) 0.0234(6) 0.0282(6) 0.0027(5) 0.0074(5) -0.0043(5)
    C7 0.0197(6) 0.0500(10) 0.0332(7) 0.0035(6) 0.0027(5) 0.0027(7)
    C8 0.0263(6) 0.0393(8) 0.0332(7) -0.0052(6) 0.0141(6) -0.0030(6)
_geom_special_details
;
All e.s.d.'s (except the e.s.d. in the dihedral angle between two l.s. planes)
are estimated using the full covariance matrix. The cell e.s.d.'s are taken
into account individually in the estimation of e.s.d.'s in distances, angles
and torsion angles; correlations between e.s.d.'s in cell parameters are only
used when they are defined by crystal symmetry. An approximate (isotropic)
treatment of cell e.s.d.'s is used for estimating e.s.d.'s involving l.s.
planes.
;
loop_
    _geom_bond_atom_site_label_1
    _geom_bond_atom_site_label_2
    _geom_bond_site_symmetry_2
    _geom_bond_distance
    _geom_bond_publ_flag
    P O2 . 1.5762(9) ?
    P O1 . 1.5826(10) ?
    P S2 . 1.9216(5) ?
    P S1 . 2.0723(5) ?
    S1 H1S . 1.2000 ?
    O1 C1 . 1.4599(17) ?
    O2 C5 . 1.4804(15) ?
    C1 C2 . 1.5355(18) ?
    C1 H1A . 0.9900 ?
    C1 H1B . 0.9900 ?
    C2 C3 . 1.5328(19) ?
    C2 C4 . 1.5372(18) ?
    C2 C5 . 1.5426(18) ?
    C3 H3A . 0.9800 ?
    C3 H3B . 0.9800 ?
    C3 H3C . 0.9800 ?
    C4 H4A . 0.9800 ?
    C4 H4B . 0.9800 ?
    C4 H4C . 0.9800 ?
    C5 C6 . 1.5337(17) ?
    C5 H5A . 1.0000 ?
    C6 C8 . 1.529(2) ?
    C6 C7 . 1.533(2) ?
    C6 H6A . 1.0000 ?
    C7 H7A . 0.9800 ?
    C7 H7B . 0.9800 ?
    C7 H7C . 0.9800 ?
    C8 H8A . 0.9800 ?
    C8 H8B . 0.9800 ?
    C8 H8C . 0.9800 ?
loop_
    _geom_angle_atom_site_label_1
    _geom_angle_atom_site_label_2
    _geom_angle_atom_site_label_3
    _geom_angle_site_symmetry_1
    _geom_angle_site_symmetry_3
    _geom_angle
    _geom_angle_publ_flag
    O2 P O1 . . 104.46(5) ?
    O2 P S2 . . 113.64(4) ?
    O1 P S2 . . 111.95(4) ?
    O2 P S1 . . 108.99(4) ?
    O1 P S1 . . 108.79(4) ?
    S2 P S1 . . 108.85(2) ?
    P S1 H1S . . 109.5 ?
    C1 O1 P . . 118.53(8) ?
    C5 O2 P . . 119.65(7) ?
    O1 C1 C2 . . 112.24(10) ?
    O1 C1 H1A . . 109.2 ?
    C2 C1 H1A . . 109.2 ?
    O1 C1 H1B . . 109.2 ?
    C2 C1 H1B . . 109.2 ?
    H1A C1 H1B . . 107.9 ?
    C3 C2 C1 . . 109.50(11) ?
    C3 C2 C4 . . 110.43(11) ?
    C1 C2 C4 . . 106.15(11) ?
    C3 C2 C5 . . 114.56(11) ?
    C1 C2 C5 . . 106.59(10) ?
    C4 C2 C5 . . 109.22(11) ?
    C2 C3 H3A . . 109.5 ?
    C2 C3 H3B . . 109.5 ?
    H3A C3 H3B . . 109.5 ?
    C2 C3 H3C . . 109.5 ?
    H3A C3 H3C . . 109.5 ?
    H3B C3 H3C . . 109.5 ?
    C2 C4 H4A . . 109.5 ?
    C2 C4 H4B . . 109.5 ?
    H4A C4 H4B . . 109.5 ?
    C2 C4 H4C . . 109.5 ?
    H4A C4 H4C . . 109.5 ?
    H4B C4 H4C . . 109.5 ?
    O2 C5 C6 . . 106.41(10) ?
    O2 C5 C2 . . 109.41(10) ?
    C6 C5 C2 . . 120.72(11) ?
    O2 C5 H5A . . 106.5 ?
    C6 C5 H5A . . 106.5 ?
    C2 C5 H5A . . 106.5 ?
    C8 C6 C7 . . 110.12(12) ?
    C8 C6 C5 . . 108.83(11) ?
    C7 C6 C5 . . 115.18(11) ?
    C8 C6 H6A . . 107.5 ?
    C7 C6 H6A . . 107.5 ?
    C5 C6 H6A . . 107.5 ?
    C6 C7 H7A . . 109.5 ?
    C6 C7 H7B . . 109.5 ?
    H7A C7 H7B . . 109.5 ?
    C6 C7 H7C . . 109.5 ?
    H7A C7 H7C . . 109.5 ?
    H7B C7 H7C . . 109.5 ?
    C6 C8 H8A . . 109.5 ?
    C6 C8 H8B . . 109.5 ?
    H8A C8 H8B . . 109.5 ?
    C6 C8 H8C . . 109.5 ?
    H8A C8 H8C . . 109.5 ?
    H8B C8 H8C . . 109.5 ?
loop_
    _geom_torsion_atom_site_label_1
    _geom_torsion_atom_site_label_2
    _geom_torsion_atom_site_label_3
    _geom_torsion_atom_site_label_4
    _geom_torsion_site_symmetry_1
    _geom_torsion_site_symmetry_2
    _geom_torsion_site_symmetry_3
    _geom_torsion_site_symmetry_4
    _geom_torsion
    _geom_torsion_publ_flag
    O2 P O1 C1 . . . . 41.56(10) ?
    S2 P O1 C1 . . . . 164.95(8) ?
    S1 P O1 C1 . . . . -74.71(9) ?
    O1 P O2 C5 . . . . -43.49(10) ?
    S2 P O2 C5 . . . . -165.77(7) ?
    S1 P O2 C5 . . . . 72.65(9) ?
    P O1 C1 C2 . . . . -54.83(14) ?
    O1 C1 C2 C3 . . . . -63.68(14) ?
    O1 C1 C2 C4 . . . . 177.11(11) ?
    O1 C1 C2 C5 . . . . 60.77(14) ?
    P O2 C5 C6 . . . . -171.25(8) ?
    P O2 C5 C2 . . . . 56.81(12) ?
    C3 C2 C5 O2 . . . . 61.00(14) ?
    C1 C2 C5 O2 . . . . -60.27(13) ?
    C4 C2 C5 O2 . . . . -174.55(10) ?
    C3 C2 C5 C6 . . . . -62.90(16) ?
    C1 C2 C5 C6 . . . . 175.83(11) ?
    C4 C2 C5 C6 . . . . 61.55(15) ?
    O2 C5 C6 C8 . . . . 72.23(13) ?
    C2 C5 C6 C8 . . . . -162.46(12) ?
    O2 C5 C6 C7 . . . . -51.96(15) ?
    C2 C5 C6 C7 . . . . 73.35(16) ?
loop_
    _geom_hbond_atom_site_label_D
    _geom_hbond_atom_site_label_H
    _geom_hbond_atom_site_label_A
    _geom_hbond_site_symmetry_A
    _geom_hbond_distance_DH
    _geom_hbond_distance_HA
    _geom_hbond_distance_DA
    _geom_hbond_angle_DHA
    S1 H1S S2 4_566 1.20 2.76 3.9456(5) 170.0
_iucr_refine_instructions_details
;
TITL                                  pooja2 in P2(1)/c
CELL   0.71073 8.283122  13.153211  11.525489  90.0000 104.1280  90.0000
ZERR         4  0.000224   0.000398   0.000333   0.0000   0.0030   0.0000
LATT  1
SYMM -X,1/2+Y,1/2-Z
SFAC        C       H       O        P       S
UNIT        32      68       8      4       8
temp -150
l.s. 8
acta 51
conf
bond $h
htab S1 S2_$1
eqiv $1 [ x, -y+1/2, z+1/2 ]
WGHT    0.037200    0.263900
FVAR       0.50808
P     4    0.800187    0.222234    0.262485    11.00000    0.01539    0.01640 =
         0.01950    0.00062    0.00521    0.00176
S1    5    0.892294    0.160810    0.431262    11.00000    0.03645    0.03029 =
         0.02098    0.00425    0.00431    0.00996
AFIX 147
H1S   2    0.878978    0.221873    0.505723    11.00000   -1.20000
AFIX   0
S2    5    0.810695    0.120771    0.144598    11.00000    0.02690    0.02011 =
         0.02217   -0.00132    0.00769    0.00522
O1    3    0.905744    0.319921    0.249148    11.00000    0.01910    0.01966 =
         0.03424   -0.00165    0.01120   -0.00224
O2    3    0.619121    0.263994    0.253262    11.00000    0.01566    0.01671 =
         0.02558   -0.00315    0.00646    0.00032
C1    1    0.878392    0.412889    0.310860    11.00000    0.02257    0.01904 =
         0.03394   -0.00303    0.00845   -0.00542
AFIX  23
H1A   2    0.946870    0.468219    0.289504    11.00000   -1.20000
H1B   2    0.915296    0.401934    0.398330    11.00000   -1.20000
AFIX   0
C2    1    0.694843    0.445497    0.278662    11.00000    0.02383    0.01497 =
         0.02360   -0.00023    0.00650   -0.00025
C3    1    0.640886    0.471479    0.145125    11.00000    0.03901    0.02598 =
         0.02729    0.00532    0.01055    0.00211
AFIX 137
H3A   2    0.725297    0.514801    0.123536    11.00000   -1.50000
H3B   2    0.534201    0.507582    0.128412    11.00000   -1.50000
H3C   2    0.628661    0.408666    0.098050    11.00000   -1.50000
AFIX   0
C4    1    0.684502    0.540149    0.354752    11.00000    0.03521    0.01713 =
         0.03441   -0.00377    0.00920   -0.00123
AFIX 137
H4A   2    0.763473    0.591511    0.340947    11.00000   -1.50000
H4B   2    0.712098    0.521378    0.439600    11.00000   -1.50000
H4C   2    0.571343    0.567900    0.332217    11.00000   -1.50000
AFIX   0
C5    1    0.596074    0.358018    0.317974    11.00000    0.01857    0.01604 =
         0.02043   -0.00151    0.00550    0.00096
AFIX  13
H5A   2    0.648759    0.345299    0.404476    11.00000   -1.20000
AFIX   0
C6    1    0.408445    0.368028    0.306918    11.00000    0.01863    0.02339 =
         0.02816   -0.00434    0.00738    0.00265
AFIX  13
H6A   2    0.388768    0.436193    0.339360    11.00000   -1.20000
AFIX   0
C7    1    0.298825    0.361095    0.179147    11.00000    0.01969    0.04999 =
         0.03319    0.00269    0.00268    0.00353
AFIX 137
H7A   2    0.181317    0.362120    0.181370    11.00000   -1.50000
H7B   2    0.323032    0.297678    0.142073    11.00000   -1.50000
H7C   2    0.322029    0.419054    0.132292    11.00000   -1.50000
AFIX   0
C8    1    0.355651    0.287634    0.386151    11.00000    0.02627    0.03927 =
         0.03318   -0.00303    0.01406   -0.00524
AFIX 137
H8A   2    0.237878    0.297002    0.384941    11.00000   -1.50000
H8B   2    0.423196    0.294641    0.468355    11.00000   -1.50000
H8C   2    0.372046    0.219736    0.355934    11.00000   -1.50000
HKLF      4
REM                                   pooja2 in P2(1)/c
REM R1 =  0.0383 for   3999 Fo > 4sig(Fo)  and  0.0540 for all   4979 data
REM    123 parameters refined using      0 restraints
END
WGHT      0.0372      0.2641
REM Highest difference peak  0.453,  deepest hole -0.383,  1-sigma level  0.066
Q1    1   0.8393  0.1914  0.3564  11.00000  0.05    0.45
Q2    1   0.3605  0.3576  0.2435  11.00000  0.05    0.44
Q3    1   0.5011  0.3747  0.3068  11.00000  0.05    0.42
Q4    1   0.6840  0.4906  0.3210  11.00000  0.05    0.39
Q5    1   0.3828  0.3492  0.3763  11.00000  0.05    0.38
Q6    1   0.6407  0.4059  0.2970  11.00000  0.05    0.37
Q7    1   0.7005  0.2371  0.2554  11.00000  0.05    0.37
Q8    1   0.8423  0.1587  0.2254  11.00000  0.05    0.36
Q9    1   0.8265  0.1860  0.1609  11.00000  0.05    0.36
Q10   1   0.6646  0.2703  0.3166  11.00000  0.05    0.35
Q11   1   0.6653  0.4668  0.2130  11.00000  0.05    0.33
Q12   1   0.7840  0.4260  0.2931  11.00000  0.05    0.33
Q13   1   0.8570  0.2771  0.2617  11.00000  0.05    0.32
Q14   1   0.7556  0.1691  0.1962  11.00000  0.05    0.32
Q15   1   0.7202  0.2617  0.2764  11.00000  0.05    0.31
Q16   1   0.9039  0.1028  0.4287  11.00000  0.05    0.29
Q17   1   0.8078  0.1273  0.3886  11.00000  0.05    0.29
Q18   1   0.7549  0.1466  0.0859  11.00000  0.05    0.29
Q19   1   0.9963  0.1445  0.4352  11.00000  0.05    0.28
Q20   1   0.3029  0.3462  0.1054  11.00000  0.05    0.28
;
