# Supplementary material for: 4-Isopropyl-5,5-dimethyl-2-sulfanyl-1,3,2-dioxaphosphinane 2-sulfide
Source: Acta Crystallogr Sect E Struct Rep Online. 2012 Aug 11;68(Pt 9):o2667. doi: 10.1107/S1600536812030188 (PMC3435691; doi:10.1107/S1600536812030188)
Supplement: Supplementary file 2 [file e-68-o2667-Isup2.hkl]

# 
# h,k,l, Fc-squared, Fo-squared, sigma(Fo-squared) and status flag 
# 
data_I
_shelx_title '                                  pooja2 in P2(1)/c' 
_shelx_refln_list_code          4 
_shelx_F_calc_maximum      170.53 
_exptl_crystal_F_000       512.00 
_reflns_d_resolution_high  0.6191 
 
loop_ 
 _symmetry_equiv_pos_as_xyz 
 'x, y, z' 
 '-x, y+1/2, -z+1/2' 
 '-x, -y, -z' 
 'x, -y-1/2, z-1/2' 
 
_cell_length_a     8.2831 
_cell_length_b    13.1532 
_cell_length_c    11.5255 
_cell_angle_alpha  90.000 
_cell_angle_beta  104.128 
_cell_angle_gamma  90.000 
 
_shelx_F_squared_multiplier     1.000 
 
loop_ 
 _refln_index_h 
 _refln_index_k 
 _refln_index_l 
 _refln_F_squared_calc 
 _refln_F_squared_meas 
 _refln_F_squared_sigma 
 _refln_observed_status 
   2   0   0     9219.01     9556.66     39.67 o 
   3   0   0      303.18      264.75      5.90 o 
   4   0   0     8377.64     8760.55     40.31 o 
   5   0   0      413.38      434.94     10.26 o 
   6   0   0        0.62        4.56      2.08 o 
   7   0   0      765.32      757.63     16.27 o 
   8   0   0      375.32      366.31     12.43 o 
   9   0   0       89.08       86.13      6.99 o 
  10   0   0     2086.88     2101.17     33.57 o 
  11   0   0      120.44      116.45     13.60 o 
  12   0   0      161.79      143.91     15.42 o 
   2   1   0    16683.59    17552.11     88.97 o 
   3   1   0     1901.68     1980.45     10.27 o 
   4   1   0     1809.95     1806.74     13.50 o 
   5   1   0      266.76      287.12      7.83 o 
   6   1   0      719.89      719.38     10.30 o 
   7   1   0       61.08       45.77      3.30 o 
   8   1   0      607.97      590.65     11.10 o 
   9   1   0      747.02      750.46     13.38 o 
  10   1   0       35.12       42.70      4.86 o 
  11   1   0      576.21      570.40     15.67 o 
  12   1   0      170.07      173.29      9.51 o 
   0   2   0     6315.94     6808.44     27.93 o 
   1   2   0      949.86     1017.91      8.52 o 
   2   2   0       10.07        5.80      0.83 o 
   3   2   0     1543.54     1643.63     13.99 o 
   4   2   0      850.21      930.31      9.20 o 
   5   2   0     1135.19     1213.03     14.09 o 
   6   2   0      170.48      160.51      5.81 o 
   7   2   0      790.96      770.57     11.75 o 
   8   2   0        0.44       -1.41      2.33 o 
   9   2   0       10.53       11.91      3.17 o 
  10   2   0      304.54      304.75     10.85 o 
  11   2   0      121.88      119.21      6.49 o 
  12   2   0       47.92       46.12      5.55 o 
   1   3   0        0.46        3.93      0.87 o 
   2   3   0      661.53      749.13      6.71 o 
   3   3   0       58.43       47.40      2.33 o 
   4   3   0       83.49      109.80      3.78 o 
   5   3   0      228.23      213.85      6.84 o 
   6   3   0      285.26      291.72     12.53 o 
   7   3   0       10.06       11.89      3.18 o 
   8   3   0        6.45        3.06      2.21 o 
   9   3   0      103.65       93.36      6.04 o 
  10   3   0        2.60       -0.02      2.52 o 
  11   3   0       49.25       49.41      4.63 o 
  12   3   0        9.16       10.42      3.90 o 
   0   4   0     1758.66     1971.91     24.75 o 
   1   4   0     2146.42     2223.64     13.30 o 
   2   4   0       70.46       86.77      3.41 o 
   3   4   0     2082.56     2210.78     27.45 o 
   4   4   0      320.59      338.51      9.43 o 
   5   4   0      219.65      183.32      6.85 o 
   6   4   0      173.99      181.58     10.11 o 
   7   4   0      547.30      485.27     13.57 o 
   8   4   0       19.51       19.11      3.70 o 
   9   4   0        0.07        3.70      2.19 o 
  10   4   0      117.81      122.31      6.84 o 
  11   4   0        9.54        5.31      3.55 o 
  12   4   0       55.73       45.15      5.69 o 
   1   5   0       16.21       17.63      1.44 o 
   2   5   0     3370.11     3656.86     43.48 o 
   3   5   0     1112.42     1097.01     11.58 o 
   4   5   0       93.37       65.51      3.43 o 
   5   5   0       13.44        7.20      1.89 o 
   6   5   0      478.92      483.89     10.17 o 
   7   5   0      155.52      165.13      8.73 o 
   8   5   0      101.20       96.93      5.76 o 
   9   5   0        0.01        0.53      2.77 o 
  10   5   0        4.42        5.25      2.55 o 
  11   5   0       36.79       37.10      5.02 o 
  12   5   0       43.42       37.13      6.75 o 
   0   6   0      141.53      150.89      7.79 o 
   1   6   0      732.57      733.13      9.60 o 
   2   6   0      932.58      930.69     18.63 o 
   3   6   0       10.63       10.54      2.63 o 
   4   6   0      441.15      436.30      8.90 o 
   5   6   0     1997.01     1960.13     21.12 o 
   6   6   0      556.36      530.25     11.06 o 
   7   6   0       89.86       83.28      4.94 o 
   8   6   0       81.87       77.26      5.46 o 
   9   6   0       55.94       52.53      5.82 o 
  10   6   0        2.03        4.87      3.32 o 
  11   6   0        0.72        3.11      3.43 o 
  12   6   0       95.90       92.13      9.38 o 
   1   7   0      503.36      503.05      8.44 o 
   2   7   0       69.53       77.40      6.12 o 
   3   7   0     1548.73     1513.20     26.34 o 
   4   7   0     2126.49     2073.30     23.94 o 
   5   7   0      116.10      127.34      6.61 o 
   6   7   0      982.12      933.42     20.36 o 
   7   7   0      716.06      725.84     14.00 o 
   8   7   0       40.66       36.11      5.54 o 
   9   7   0       29.47       29.96      4.16 o 
  10   7   0       28.43       16.34      4.83 o 
  11   7   0       37.43       34.10      6.21 o 
  12   7   0        2.52        2.29      6.97 o 
   0   8   0      829.29      836.25     21.07 o 
   1   8   0      342.64      421.35     10.32 o 
   2   8   0      480.15      473.87      8.20 o 
   3   8   0      559.30      527.14     12.35 o 
   4   8   0        0.86        6.33      2.92 o 
   5   8   0     2915.74     2743.90     30.21 o 
   6   8   0      164.77      167.55      9.57 o 
   7   8   0       10.39       14.43      4.44 o 
   8   8   0      114.18      125.80      7.60 o 
   9   8   0      217.55      214.84     11.07 o 
  10   8   0       70.93       67.56     10.65 o 
  11   8   0        2.93       -3.53      4.63 o 
   1   9   0      231.27      225.35      5.00 o 
   2   9   0       63.94       62.52      3.36 o 
   3   9   0       24.79       27.76      3.71 o 
   4   9   0      470.04      459.56     12.74 o 
   5   9   0      239.54      228.11      9.45 o 
   6   9   0      435.56      416.34     12.97 o 
   7   9   0        6.03       11.85      3.44 o 
   8   9   0        1.48        2.91      5.38 o 
   9   9   0       22.69       21.70      4.77 o 
  10   9   0       56.40       52.34     10.23 o 
  11   9   0        0.23       10.38      7.59 o 
   0  10   0      631.26      699.58     22.00 o 
   1  10   0      123.97      127.25      6.97 o 
   2  10   0       15.84       22.62      3.70 o 
   3  10   0      304.02      297.77     10.49 o 
   4  10   0      377.23      356.59     11.76 o 
   5  10   0      226.11      227.74      9.81 o 
   6  10   0       39.17       39.82      6.91 o 
   7  10   0      214.92      226.16     10.36 o 
   8  10   0       25.39       24.64      8.10 o 
   9  10   0       16.70       22.66      7.63 o 
  10  10   0       42.55       28.63      8.52 o 
  11  10   0       29.92       10.92      7.32 o 
   1  11   0        4.40        2.81      2.64 o 
   2  11   0       64.19       61.59      3.22 o 
   3  11   0     1148.52     1154.57     30.60 o 
   4  11   0      974.00      943.00     19.79 o 
   5  11   0       11.71       11.04      3.52 o 
   6  11   0      726.11      737.30     18.49 o 
   7  11   0      600.37      621.67     27.27 o 
   8  11   0        2.36        8.21      6.20 o 
   9  11   0       67.68       77.01     11.70 o 
  10  11   0       41.80       58.80     11.23 o 
   0  12   0      568.03      544.74     21.96 o 
   1  12   0      309.86      303.87     11.71 o 
   2  12   0     1163.71     1075.00     30.70 o 
   3  12   0       14.11       11.19      3.05 o 
   4  12   0      300.68      320.80     12.34 o 
   5  12   0     1303.86     1286.02     24.70 o 
   6  12   0      550.82      553.88     16.66 o 
   7  12   0       61.25       75.50     11.20 o 
   8  12   0      644.46      671.88     30.76 o 
   9  12   0       50.08       41.64      9.41 o 
  10  12   0       34.68       37.54      9.53 o 
   1  13   0       16.32       24.28      4.64 o 
   2  13   0       23.87       20.81      4.38 o 
   3  13   0      905.60      893.22     35.58 o 
   4  13   0      644.61      663.71     15.31 o 
   5  13   0        3.42       12.88      6.26 o 
   6  13   0      159.38      162.43     14.88 o 
   7  13   0      423.75      436.70     24.56 o 
   8  13   0       37.41       47.22     10.30 o 
   9  13   0       64.43       74.80     12.67 o 
   0  14   0       35.66       32.89      7.44 o 
   1  14   0       36.89       33.17      5.32 o 
   2  14   0       44.31       48.46      5.98 o 
   3  14   0       66.74       66.51      6.91 o 
   4  14   0        4.51        6.78      3.74 o 
   5  14   0      233.65      240.22     10.08 o 
   6  14   0        3.65        7.36      5.31 o 
   7  14   0       18.26       16.00      7.44 o 
   8  14   0        0.91        2.63      5.85 o 
   9  14   0        2.90        9.03      7.36 o 
   1  15   0        4.46       -2.40      3.69 o 
   2  15   0       16.23       14.70      4.66 o 
   3  15   0       21.06       25.95      4.97 o 
   4  15   0       33.57       33.69      5.54 o 
   5  15   0        1.82        4.30      6.28 o 
   6  15   0        4.30        4.06      7.92 o 
   7  15   0       41.51       37.75      7.05 o 
   8  15   0        1.82        0.74      4.70 o 
   0  16   0      125.30      115.52     12.86 o 
   1  16   0       29.27       24.29      5.04 o 
   2  16   0        7.33       -1.95      6.72 o 
   3  16   0        5.34        4.45      4.53 o 
   4  16   0       36.76       43.90      6.36 o 
   5  16   0       16.25       25.68      8.14 o 
   6  16   0        1.78       -7.28      7.28 o 
   7  16   0       28.25        9.18      6.86 o 
   1  17   0      139.39      139.21     10.57 o 
   2  17   0      140.62      154.56     11.09 o 
   3  17   0        0.48        4.08      4.30 o 
   4  17   0       35.85       46.87     10.07 o 
   5  17   0       12.88        9.22      8.06 o 
   6  17   0        6.57        5.85      6.47 o 
   0  18   0      240.04      255.13     20.34 o 
   1  18   0      148.81      166.10     11.94 o 
   2  18   0      187.52      216.45     13.53 o 
   3  18   0      174.05      166.28     11.99 o 
   4  18   0       44.83       51.79     11.04 o 
   5  18   0       21.22        0.04      7.48 o 
   1  19   0      402.87      420.98     18.87 o 
   2  19   0      167.23      190.86     13.29 o 
   3  19   0      128.50      146.59     17.66 o 
   4  19   0       76.17       67.29     12.98 o 
   0  20   0      230.96      235.99     21.07 o 
   1  20   0       41.83       47.83      7.99 o 
   2  20   0       64.11       79.53     13.40 o 
   3  20   0      171.36      174.83     19.18 o 
   1  21   0       25.42       31.88     11.04 o 
 -12   1   1       22.25       13.84      3.94 o 
 -11   1   1       14.08       11.29      6.30 o 
 -10   1   1       66.99       61.44      4.62 o 
  -9   1   1       18.64       18.31      2.80 o 
  -8   1   1      187.73      173.94      6.11 o 
  -7   1   1      144.82      145.04      5.17 o 
  -6   1   1       74.76       85.91      4.17 o 
  -5   1   1      448.31      449.14      8.49 o 
  -4   1   1     3200.91     3397.42     30.15 o 
  -3   1   1      378.69      367.63      5.78 o 
  -2   1   1     3660.73     3898.40     13.26 o 
  -1   1   1       11.86       19.32      1.37 o 
   1   1   1      406.24      408.76      5.29 o 
   2   1   1      267.69      307.03      3.56 o 
   3   1   1      922.62      896.22      6.90 o 
   4   1   1      956.78     1097.34      9.74 o 
   5   1   1      602.36      600.68      9.74 o 
   6   1   1      720.46      683.36     10.17 o 
   7   1   1       98.01       90.77      5.51 o 
   8   1   1      163.05      141.96      6.76 o 
   9   1   1      230.15      226.73      8.97 o 
  10   1   1        4.95        9.97      4.25 o 
  11   1   1        2.31        2.22      4.07 o 
  12   1   1       45.34       49.28      7.66 o 
 -13   2   1       65.54       76.78     11.89 o 
 -12   2   1       20.86       14.60      8.60 o 
 -11   2   1      141.23      140.80      8.58 o 
 -10   2   1       28.54       22.25      3.68 o 
  -9   2   1       18.10       17.00      2.72 o 
  -8   2   1       41.86       43.36      3.44 o 
  -7   2   1       24.94       35.07      2.93 o 
  -6   2   1     1992.76     1912.62     19.45 o 
  -5   2   1      972.74      985.38     12.48 o 
  -4   2   1       21.97       44.84      3.15 o 
  -3   2   1    11683.72    12458.89     29.95 o 
  -2   2   1     1825.31     1936.91      9.27 o 
  -1   2   1     3338.15     3745.35     14.24 o 
   0   2   1     1838.83     1827.14     10.32 o 
   1   2   1     2407.81     2525.46     11.07 o 
   2   2   1      954.21     1069.90      6.48 o 
   3   2   1      522.27      615.40      6.75 o 
   4   2   1     3047.26     3059.65     39.09 o 
   5   2   1      702.37      720.14     13.24 o 
   6   2   1       31.70       22.04      4.59 o 
   7   2   1     1795.07     1745.60     24.75 o 
   8   2   1      677.92      679.87     14.09 o 
   9   2   1      151.62      156.07     10.45 o 
  10   2   1       62.95       58.50      4.78 o 
  11   2   1      100.38      102.91      7.79 o 
  12   2   1        6.94       -0.06      6.51 o 
 -13   3   1       11.66        4.96      6.70 o 
 -12   3   1        7.76        5.98      6.16 o 
 -11   3   1       61.36       56.43      5.74 o 
 -10   3   1       48.62       47.56      4.82 o 
  -9   3   1        9.18        2.07      2.65 o 
  -8   3   1       11.65        7.28      2.13 o 
  -7   3   1     1165.17     1165.83     16.85 o 
  -6   3   1       22.91       16.43      2.39 o 
  -5   3   1     3615.68     3635.84     24.46 o 
  -4   3   1      878.91      870.05     13.18 o 
  -3   3   1     1689.93     1811.27     30.21 o 
  -2   3   1       84.14       83.96      2.91 o 
  -1   3   1    19349.29    20362.57     44.85 o 
   0   3   1      140.00      127.61      2.43 o 
   1   3   1     1808.55     2081.89     11.23 o 
   2   3   1       47.71       56.67      1.91 o 
   3   3   1      956.03     1042.49     16.04 o 
   4   3   1       11.03       18.76      1.51 o 
   5   3   1      864.07      795.42     14.15 o 
   6   3   1      518.25      506.33     12.44 o 
   7   3   1      261.82      258.22      9.82 o 
   8   3   1      170.95      167.80      7.42 o 
   9   3   1      662.04      680.56     13.05 o 
  10   3   1       20.14       20.49      3.36 o 
  11   3   1      104.08       90.97      6.88 o 
  12   3   1       56.19       42.64      5.55 o 
 -12   4   1      186.96      184.62     12.31 o 
 -11   4   1       32.38       29.51      3.88 o 
 -10   4   1       14.71       10.03      3.19 o 
  -9   4   1       73.02       86.27     11.09 o 
  -8   4   1       24.44       23.00      4.06 o 
  -7   4   1       90.87       91.23      6.02 o 
  -6   4   1      406.34      387.64     10.94 o 
  -5   4   1      123.93      134.72      6.07 o 
  -4   4   1       12.90       17.75      2.60 o 
  -3   4   1     2570.31     2704.36     42.63 o 
  -2   4   1     4514.46     4709.81     49.26 o 
  -1   4   1        3.50       12.68      1.55 o 
   0   4   1       84.73       98.78      2.16 o 
   1   4   1     1901.62     1851.69     24.17 o 
   2   4   1      500.27      468.87      5.91 o 
   3   4   1        2.58        9.55      1.14 o 
   4   4   1      132.09      142.12      5.33 o 
   5   4   1       13.73       17.30      1.65 o 
   6   4   1        1.90        2.01      1.82 o 
   7   4   1      227.37      230.37      7.71 o 
   8   4   1      251.86      265.53      8.87 o 
   9   4   1       33.27       32.66      3.51 o 
  10   4   1       62.37       62.19      4.74 o 
  11   4   1       10.02        9.64      3.52 o 
  12   4   1       10.56       -0.15      3.50 o 
 -12   5   1        0.49       -0.15      4.35 o 
 -11   5   1       72.05       73.99      5.35 o 
 -10   5   1      305.78      307.46      9.60 o 
  -9   5   1       12.69       20.01      3.57 o 
  -8   5   1      185.59      193.75      9.69 o 
  -7   5   1       15.82       20.28      3.74 o 
  -6   5   1        0.73        2.74      2.07 o 
  -5   5   1       72.93       78.20      4.99 o 
  -4   5   1      273.17      298.70      8.66 o 
  -3   5   1     1991.31     2033.42     29.13 o 
  -2   5   1       88.48      126.05      7.05 o 
  -1   5   1      366.59      356.99      7.38 o 
   0   5   1     1465.49     1498.70     11.28 o 
   1   5   1      847.57      849.90     10.67 o 
   2   5   1      374.27      394.78      6.89 o 
   3   5   1      155.26      167.18      4.22 o 
   4   5   1        0.05        1.99      1.36 o 
   5   5   1       22.01       24.90      2.42 o 
   6   5   1       14.34       15.82      3.23 o 
   7   5   1       25.95       25.12      3.11 o 
   8   5   1        7.69       12.91      2.82 o 
   9   5   1        0.04        0.78      2.43 o 
  10   5   1        0.90       -0.97      3.08 o 
  11   5   1        1.68        0.82      3.27 o 
  12   5   1        4.40       -2.81      3.62 o 
 -12   6   1       42.33       54.66     10.85 o 
 -11   6   1      161.28      160.64      7.64 o 
 -10   6   1      284.06      296.00      9.60 o 
  -9   6   1      148.93      149.36      7.69 o 
  -8   6   1       22.58       19.17      3.24 o 
  -7   6   1      105.30      110.30      5.78 o 
  -6   6   1      759.25      739.01     13.31 o 
  -5   6   1      496.89      501.25     12.50 o 
  -4   6   1      828.91      802.80     33.22 o 
  -3   6   1       25.63       22.70      3.76 o 
  -2   6   1       11.25       23.50      2.58 o 
  -1   6   1     2973.29     3249.97     37.58 o 
   0   6   1       61.82       64.54      3.22 o 
   1   6   1      695.87      635.14     22.29 o 
   2   6   1       78.37       92.70      5.66 o 
   3   6   1      211.28      244.55      6.74 o 
   4   6   1       44.50       44.76      2.42 o 
   5   6   1        1.97        6.38      1.89 o 
   6   6   1       36.00       41.54      7.49 o 
   7   6   1      362.97      353.35      9.92 o 
   8   6   1      135.66      133.03      6.64 o 
   9   6   1       14.07       15.18      3.29 o 
  10   6   1       19.64       11.52      4.29 o 
  11   6   1       67.91       60.10      6.37 o 
  12   6   1        2.70       16.29      8.21 o 
 -12   7   1       59.23       76.20     12.20 o 
 -11   7   1        0.44       -5.04      6.04 o 
 -10   7   1        7.73        6.61      3.68 o 
  -9   7   1      180.98      212.26     11.06 o 
  -8   7   1      651.12      646.20     28.76 o 
  -7   7   1       33.53       31.12      4.48 o 
  -6   7   1     1111.87     1067.71     19.85 o 
  -5   7   1     1367.65     1383.84     21.45 o 
  -4   7   1       40.72       42.54      4.20 o 
  -3   7   1      743.27      764.88     26.81 o 
  -2   7   1       55.86       54.17      3.96 o 
  -1   7   1      367.45      446.90     10.09 o 
   0   7   1      279.67      290.97      5.80 o 
   1   7   1        1.38        2.82      0.99 o 
   2   7   1       17.00       20.49      3.37 o 
   3   7   1      153.37      161.24      6.32 o 
   4   7   1     1298.20     1284.77     18.08 o 
   5   7   1      383.22      363.09      8.76 o 
   6   7   1      503.93      470.57     10.41 o 
   7   7   1      112.81      120.65      8.27 o 
   8   7   1        0.02        3.37      2.49 o 
   9   7   1       34.04       27.23      5.14 o 
  10   7   1        1.40        0.91      4.16 o 
  11   7   1        0.19       -1.78      4.16 o 
  12   7   1        0.48       -8.02      8.02 o 
 -11   8   1       44.28       37.42      9.14 o 
 -10   8   1      399.36      437.86     16.56 o 
  -9   8   1        7.44       12.44      6.31 o 
  -8   8   1     1079.17     1122.48     22.72 o 
  -7   8   1      651.41      667.84     16.95 o 
  -6   8   1       64.69       61.35      5.57 o 
  -5   8   1      866.06      820.05     17.30 o 
  -4   8   1     1056.76     1073.91     18.82 o 
  -3   8   1        2.94        2.89      2.22 o 
  -2   8   1        0.00        3.78      1.96 o 
  -1   8   1      344.24      300.74      8.96 o 
   0   8   1      543.52      568.40      8.39 o 
   1   8   1      339.10      361.70      6.19 o 
   2   8   1     2828.81     2795.02     41.08 o 
   3   8   1     1411.07     1368.68     20.07 o 
   4   8   1      152.51      149.17      6.82 o 
   5   8   1     1689.47     1672.32     22.54 o 
   6   8   1      327.44      325.84     10.43 o 
   7   8   1       14.82        9.79      2.78 o 
   8   8   1      212.52      206.84      8.55 o 
   9   8   1        0.02        1.05      3.78 o 
  10   8   1      101.16      110.48      9.82 o 
  11   8   1        7.57       -5.20      5.23 o 
 -11   9   1        7.89        3.22      5.81 o 
 -10   9   1       45.72       56.40     10.81 o 
  -9   9   1      994.72     1090.84     37.03 o 
  -8   9   1      135.44      140.81     10.32 o 
  -7   9   1     1219.05     1235.57     23.76 o 
  -6   9   1      798.98      814.24     20.40 o 
  -5   9   1        1.04        6.54      3.39 o 
  -4   9   1      156.65      135.43      7.37 o 
  -3   9   1      124.80      140.47      7.14 o 
  -2   9   1      466.48      485.92     12.46 o 
  -1   9   1      778.84      732.39     21.58 o 
   0   9   1     1149.07     1121.21     18.43 o 
   1   9   1     5138.54     5058.34     26.96 o 
   2   9   1      312.04      321.58      7.08 o 
   3   9   1     2289.13     2213.65     25.87 o 
   4   9   1     2100.34     2132.92     26.18 o 
   5   9   1       28.54       29.03      4.20 o 
   6   9   1      350.21      357.64     11.38 o 
   7   9   1      454.46      448.40     21.96 o 
   8   9   1       45.55       55.63      9.41 o 
   9   9   1      391.70      407.64     23.09 o 
  10   9   1       28.80       24.68      8.21 o 
  11   9   1      198.40      228.44     19.33 o 
 -11  10   1      122.29      130.66     15.84 o 
 -10  10   1      107.85      112.96     13.87 o 
  -9  10   1        1.10        8.14      6.66 o 
  -8  10   1      787.39      819.90     31.80 o 
  -7  10   1      199.50      216.63     10.64 o 
  -6  10   1      308.33      293.55     11.73 o 
  -5  10   1      305.02      296.20     11.45 o 
  -4  10   1       78.43       76.32      5.88 o 
  -3  10   1     1873.39     1842.26     26.09 o 
  -2  10   1       91.44       81.49     10.91 o 
  -1  10   1     2342.56     2387.83     55.20 o 
   0  10   1     1055.17     1014.25     19.31 o 
   1  10   1      548.12      562.18      9.39 o 
   2  10   1     3664.71     3605.30     29.08 o 
   3  10   1     2307.64     2304.78     27.91 o 
   4  10   1      561.19      587.39     14.61 o 
   5  10   1      215.48      229.72      9.54 o 
   6  10   1      288.31      281.30     10.61 o 
   7  10   1      213.45      213.95     16.08 o 
   8  10   1      423.23      450.72     23.86 o 
   9  10   1      249.18      258.77     19.25 o 
  10  10   1      250.84      246.73     19.72 o 
 -10  11   1        9.88        8.99      7.59 o 
  -9  11   1      116.71      133.14     14.72 o 
  -8  11   1       23.80       36.26      8.99 o 
  -7  11   1      117.04      119.63      8.39 o 
  -6  11   1       95.73      103.32      7.58 o 
  -5  11   1       19.91       14.44      4.45 o 
  -4  11   1      523.28      512.81     15.02 o 
  -3  11   1       93.96       94.49      6.75 o 
  -2  11   1     1944.71     1879.34     49.60 o 
  -1  11   1      881.93      871.98     18.58 o 
   0  11   1      157.53      163.75      8.31 o 
   1  11   1      564.32      595.63     16.21 o 
   2  11   1     1641.94     1638.28     27.51 o 
   3  11   1       46.54       61.88      4.66 o 
   4  11   1      824.63      795.88     17.73 o 
   5  11   1       13.06       14.76      3.54 o 
   6  11   1       83.55       88.61      8.50 o 
   7  11   1       36.16       41.88      8.48 o 
   8  11   1      221.07      226.62     17.86 o 
   9  11   1      230.93      232.74     18.94 o 
  10  11   1        8.24       25.41      8.06 o 
 -10  12   1        0.25       -4.53      6.20 o 
  -9  12   1      125.73      138.37     14.84 o 
  -8  12   1        0.29       -1.47      5.23 o 
  -7  12   1      103.31      105.89      8.23 o 
  -6  12   1       15.73       20.91      4.49 o 
  -5  12   1        2.49        9.57      3.56 o 
  -4  12   1       68.06       81.79      6.70 o 
  -3  12   1      632.17      608.21     16.67 o 
  -2  12   1      395.46      406.89     13.82 o 
  -1  12   1      354.04      336.00     12.46 o 
   0  12   1       31.16       35.19      4.78 o 
   1  12   1      939.64      925.49     19.94 o 
   2  12   1       95.10       86.29      4.33 o 
   3  12   1      403.53      395.08     13.46 o 
   4  12   1       10.52        8.47      2.80 o 
   5  12   1        8.59       14.83      3.94 o 
   6  12   1        3.70        2.05      5.38 o 
   7  12   1      189.11      211.51     17.20 o 
   8  12   1       56.68       57.45     10.50 o 
   9  12   1      111.10      137.48     15.42 o 
  10  12   1       11.52       11.20      6.86 o 
  -9  13   1        1.04       12.55      7.17 o 
  -8  13   1      212.96      206.32     17.90 o 
  -7  13   1        4.97       17.86      7.90 o 
  -6  13   1        6.44        6.42      3.93 o 
  -5  13   1        0.01        5.45      3.33 o 
  -4  13   1       37.94       43.01      5.52 o 
  -3  13   1      359.51      372.81     24.35 o 
  -2  13   1        0.14        3.44      3.22 o 
  -1  13   1      369.86      366.49     13.50 o 
   0  13   1      574.25      566.14     16.51 o 
   1  13   1       59.29       59.74      6.99 o 
   2  13   1      314.35      314.11     13.17 o 
   3  13   1       66.32       62.94      6.13 o 
   4  13   1      236.78      230.24     11.04 o 
   5  13   1       24.94       18.83      3.56 o 
   6  13   1       57.16       59.55      7.36 o 
   7  13   1       22.16       17.86      7.94 o 
   8  13   1       24.16       24.68      8.72 o 
   9  13   1       79.33       70.04     11.85 o 
  -9  14   1       98.45       96.11     13.05 o 
  -8  14   1        2.71        0.46      5.58 o 
  -7  14   1        1.23       -6.28      6.31 o 
  -6  14   1       40.04       44.12      5.89 o 
  -5  14   1        2.21        5.09      3.54 o 
  -4  14   1      111.74      125.13      7.33 o 
  -3  14   1        9.33       10.32      4.13 o 
  -2  14   1      353.48      343.05     13.95 o 
  -1  14   1      225.15      211.71     11.97 o 
   0  14   1        2.81        6.83      3.75 o 
   1  14   1      362.52      359.52     14.00 o 
   2  14   1      278.88      300.61     15.92 o 
   3  14   1       25.55       23.27      4.74 o 
   4  14   1        5.56        3.25      3.38 o 
   5  14   1      124.77      144.11     15.34 o 
   6  14   1       30.88       30.88      6.02 o 
   7  14   1        2.28        7.92      5.44 o 
   8  14   1      107.57      118.00     12.45 o 
  -8  15   1        7.88        1.16      5.73 o 
  -7  15   1        0.01       -6.55      6.55 o 
  -6  15   1       14.04        7.21      6.04 o 
  -5  15   1       47.35       45.23      7.01 o 
  -4  15   1      194.29      179.83     15.01 o 
  -3  15   1      167.68      177.38     10.97 o 
  -2  15   1      189.95      182.83     10.88 o 
  -1  15   1        4.59       -1.70      3.49 o 
   0  15   1      244.14      251.53     12.50 o 
   1  15   1      102.72       99.36      8.25 o 
   2  15   1      107.68       96.35      8.21 o 
   3  15   1        0.28       -2.72      3.25 o 
   4  15   1       34.89       40.32      6.02 o 
   5  15   1       35.14       35.14      9.53 o 
   6  15   1        8.31       12.24      7.86 o 
   7  15   1       19.00       23.01      9.45 o 
   8  15   1       21.19       29.95      6.68 o 
  -7  16   1        6.92       -3.87      5.02 o 
  -6  16   1       46.80       49.20     11.58 o 
  -5  16   1       57.87       74.54      8.07 o 
  -4  16   1       28.61       28.62     11.60 o 
  -3  16   1      192.52      194.54     11.95 o 
  -2  16   1       82.19       84.54      8.27 o 
  -1  16   1        0.23       -4.65      4.65 o 
   0  16   1      175.05      174.43     12.40 o 
   1  16   1        5.69        3.97      3.64 o 
   2  16   1       22.81       12.63      4.61 o 
   3  16   1        3.85        0.86      3.54 o 
   4  16   1       37.65       18.09      7.94 o 
   5  16   1       81.98       85.11     12.86 o 
   6  16   1        8.12       -1.67      6.59 o 
   7  16   1       19.30       24.44      9.41 o 
  -6  17   1        2.76       -1.47      7.40 o 
  -5  17   1       45.79       62.56     11.89 o 
  -4  17   1      237.93      256.54     14.21 o 
  -3  17   1        4.67        3.66      5.29 o 
  -2  17   1      222.01      211.15     12.88 o 
  -1  17   1       21.63       17.10      6.70 o 
   0  17   1       33.89       35.24      6.14 o 
   1  17   1       89.97       87.03      8.75 o 
   2  17   1        4.91        3.20      5.87 o 
   3  17   1      105.13      114.75      9.53 o 
   4  17   1      175.69      198.92     19.21 o 
   5  17   1        9.83        7.05      6.04 o 
   6  17   1      118.53      146.97     17.43 o 
  -6  18   1       48.95       62.06     12.98 o 
  -5  18   1        1.87       -7.94      7.94 o 
  -4  18   1       10.05       18.84      6.68 o 
  -3  18   1       82.72       85.49      9.14 o 
  -2  18   1        0.34        5.59      4.82 o 
  -1  18   1      169.38      172.53     13.93 o 
   0  18   1        4.27       -6.32      7.17 o 
   1  18   1       43.03       47.63      7.03 o 
   2  18   1      135.53      148.51     11.38 o 
   3  18   1       60.56       47.07     11.31 o 
   4  18   1       57.35       53.30     12.16 o 
   5  18   1      137.11      149.61     17.43 o 
  -4  19   1       13.35       21.85      8.99 o 
  -3  19   1        1.83       -4.15     13.69 o 
  -2  19   1       18.13       16.67     12.30 o 
  -1  19   1       94.51       98.20      9.98 o 
   0  19   1       35.63       36.88     11.85 o 
   1  19   1        2.92        2.76      5.87 o 
   2  19   1        3.02       10.42      7.48 o 
   3  19   1      200.11      211.55     20.34 o 
   4  19   1       28.29       27.58      9.68 o 
  -3  20   1      180.71      214.11     20.69 o 
  -2  20   1       21.82       19.59      6.45 o 
  -1  20   1        4.87        3.06      8.00 o 
   0  20   1      242.95      234.21     14.90 o 
   1  20   1        7.86        4.27     11.80 o 
   2  20   1       14.09        9.53      8.37 o 
  -1  21   1      209.34      215.61     15.02 o 
   0  21   1        1.87       -5.69      7.71 o 
 -12   0   2        2.10        0.97      5.62 o 
 -11   0   2       46.96       52.79      6.72 o 
 -10   0   2      166.10      161.04      9.59 o 
  -9   0   2       24.30       25.39      4.16 o 
  -8   0   2      538.61      519.69     14.27 o 
  -7   0   2       35.69       19.59      3.28 o 
  -6   0   2     3222.89     3303.93     29.79 o 
  -5   0   2     1393.39     1404.01     17.34 o 
  -4   0   2     5308.65     5819.98     30.33 o 
  -3   0   2      649.68      587.33      8.07 o 
  -2   0   2     7726.62     8128.39     97.31 o 
  -1   0   2     1516.95     1586.94     11.67 o 
   0   0   2    29081.22    30698.99     59.50 o 
   1   0   2      396.72      428.65      5.68 o 
   2   0   2      539.09      555.20      9.26 o 
   3   0   2      430.69      452.51      7.35 o 
   4   0   2     1701.12     1692.10     44.05 o 
   5   0   2     2747.32     2635.61     25.36 o 
   6   0   2     1535.84     1453.62     20.93 o 
   7   0   2     1463.90     1365.11     43.76 o 
   8   0   2      513.39      506.35     23.17 o 
   9   0   2       65.03       54.08      9.61 o 
  10   0   2     1391.07     1446.55     28.05 o 
  11   0   2       83.81       82.71     12.82 o 
  12   0   2      228.96      219.18     19.87 o 
 -12   1   2       38.62       22.20      7.40 o 
 -11   1   2       99.15      102.58     10.77 o 
 -10   1   2       68.02       56.39      4.33 o 
  -9   1   2       38.09       33.58      3.24 o 
  -8   1   2      104.85      114.23      4.99 o 
  -7   1   2      112.93       94.47      4.16 o 
  -6   1   2      405.47      372.32      7.21 o 
  -5   1   2      534.72      546.44      7.70 o 
  -4   1   2     6599.69     6684.69     33.41 o 
  -3   1   2       69.42      109.48      2.97 o 
  -2   1   2     2217.85     2458.51     36.64 o 
  -1   1   2     4362.55     4732.87     14.27 o 
   0   1   2     1627.43     1746.18     13.83 o 
   1   1   2     4380.17     4572.98     56.22 o 
   2   1   2     1022.82     1086.13     23.40 o 
   3   1   2      263.78      234.43      3.39 o 
   4   1   2        0.11        1.55      0.93 o 
   5   1   2       99.67       82.35      4.79 o 
   6   1   2     3994.45     3871.44     33.59 o 
   7   1   2      107.31      109.12      5.67 o 
   8   1   2      822.77      783.91     18.68 o 
   9   1   2      550.97      517.33     13.59 o 
  10   1   2       70.68       67.27      5.96 o 
  11   1   2      236.99      232.25     13.77 o 
  12   1   2       16.83       15.29     10.52 o 
 -13   2   2       10.17        8.99      6.86 o 
 -12   2   2      106.85      115.13     13.05 o 
 -11   2   2       13.19        5.44      3.21 o 
 -10   2   2      307.93      298.29      9.04 o 
  -9   2   2        0.10       -1.09      2.14 o 
  -8   2   2       30.38       28.45      2.96 o 
  -7   2   2      347.23      335.38      7.65 o 
  -6   2   2       44.86       38.94      3.20 o 
  -5   2   2     1954.02     1983.45     30.34 o 
  -4   2   2      148.60      115.29      4.80 o 
  -3   2   2     1154.33     1295.58      9.69 o 
  -2   2   2     1775.41     1804.22     17.52 o 
  -1   2   2        1.59        8.66      0.90 o 
   0   2   2     1804.57     1942.97     16.65 o 
   1   2   2        6.27        6.59      0.91 o 
   2   2   2        0.93        1.95      1.28 o 
   3   2   2      118.84      106.18      2.52 o 
   4   2   2      116.73      129.66      3.33 o 
   5   2   2     1950.61     1933.04     15.61 o 
   6   2   2       22.20       20.23      2.64 o 
   7   2   2      818.24      795.49     13.53 o 
   8   2   2      163.19      156.64      6.08 o 
   9   2   2       38.96       42.91      3.79 o 
  10   2   2      117.26      103.92      7.05 o 
  11   2   2       89.16       85.97      6.96 o 
  12   2   2       14.45       18.35      5.99 o 
 -13   3   2       44.69       34.17      9.10 o 
 -12   3   2        2.21        8.29      6.12 o 
 -11   3   2      455.84      483.96     13.86 o 
 -10   3   2        1.35        1.62      2.64 o 
  -9   3   2      171.32      176.67      6.67 o 
  -8   3   2      733.33      690.18     13.84 o 
  -7   3   2      419.87      411.58      9.96 o 
  -6   3   2     3302.54     3252.16     34.26 o 
  -5   3   2      545.53      526.88      9.53 o 
  -4   3   2      436.97      461.85      9.80 o 
  -3   3   2        4.64       14.20      1.98 o 
  -2   3   2     3920.59     4301.38     25.47 o 
  -1   3   2      932.59      979.06      6.60 o 
   0   3   2     3115.79     3343.64     21.09 o 
   1   3   2     2281.03     2197.45     25.11 o 
   2   3   2     1200.58     1120.49     45.89 o 
   3   3   2       42.94       50.92      2.12 o 
   4   3   2     1040.11     1021.33      9.53 o 
   5   3   2      509.82      483.88      7.21 o 
   6   3   2       43.71       36.47      3.18 o 
   7   3   2      300.51      289.95      8.39 o 
   8   3   2       70.99       77.45      5.13 o 
   9   3   2       57.21       53.90      4.17 o 
  10   3   2       62.17       53.37      6.43 o 
  11   3   2        0.06       -0.04      3.91 o 
  12   3   2       24.38       33.87      6.83 o 
 -12   4   2      194.89      199.34     10.09 o 
 -11   4   2       37.00       36.07      6.67 o 
 -10   4   2      182.58      175.77      8.28 o 
  -9   4   2      576.41      580.95     13.60 o 
  -8   4   2        8.75       14.78      2.98 o 
  -7   4   2     2639.99     2522.41     24.80 o 
  -6   4   2      410.65      391.77      9.28 o 
  -5   4   2       98.82       85.27      4.18 o 
  -4   4   2     1459.56     1441.34     26.65 o 
  -3   4   2     1012.10     1135.31     22.20 o 
  -2   4   2     1467.28     1606.75     73.45 o 
  -1   4   2       63.13       57.89      2.19 o 
   0   4   2      641.72      630.42      6.91 o 
   1   4   2      248.97      271.40      4.37 o 
   2   4   2       37.97       40.16      2.50 o 
   3   4   2     1845.30     1692.39     14.73 o 
   4   4   2     2109.19     2098.05     15.43 o 
   5   4   2      190.10      159.87      4.23 o 
   6   4   2      910.33      890.29     13.56 o 
   7   4   2       51.75       60.34      4.21 o 
   8   4   2       13.87       10.02      2.65 o 
   9   4   2       93.35       90.23      5.09 o 
  10   4   2        1.02        2.26      3.39 o 
  11   4   2       36.44       31.92      4.89 o 
  12   4   2       29.06       32.88      6.82 o 
 -12   5   2        8.94        7.75      4.57 o 
 -11   5   2      505.85      481.95     15.49 o 
 -10   5   2        0.83        1.74      3.01 o 
  -9   5   2      293.71      277.57      9.65 o 
  -8   5   2      488.42      526.11     20.71 o 
  -7   5   2       64.85       49.42      4.88 o 
  -6   5   2      803.16      778.31     16.15 o 
  -5   5   2       99.95       86.97      7.67 o 
  -4   5   2      692.25      715.73     19.60 o 
  -3   5   2      252.43      271.25     11.58 o 
  -2   5   2     1048.64     1214.61     15.47 o 
  -1   5   2     4678.57     4976.64     35.63 o 
   0   5   2      260.21      246.50      4.21 o 
   1   5   2     2254.93     2248.35     24.36 o 
   2   5   2      737.68      705.89      9.84 o 
   3   5   2      466.04      474.53      5.68 o 
   4   5   2      921.30      861.36      8.20 o 
   5   5   2      920.77      899.73     11.55 o 
   6   5   2      257.42      243.76      7.40 o 
   7   5   2        5.82        5.90      2.20 o 
   8   5   2      118.46      118.41      6.10 o 
   9   5   2        0.36       -3.70      4.30 o 
  10   5   2        2.40        4.55      3.69 o 
  11   5   2       53.38       47.25      5.80 o 
  12   5   2       25.01       24.21      8.64 o 
 -12   6   2       67.85       69.54     11.97 o 
 -11   6   2       35.31       45.99     15.01 o 
 -10   6   2       78.26       74.44      5.93 o 
  -9   6   2        0.51        4.21      3.42 o 
  -8   6   2        3.13        3.60      2.86 o 
  -7   6   2      257.35      242.15     14.06 o 
  -6   6   2        0.36        0.46      3.45 o 
  -5   6   2       66.25       63.43      5.01 o 
  -4   6   2       77.05       67.96      6.53 o 
  -3   6   2        0.82        2.05      2.36 o 
  -2   6   2        5.86       15.89      2.47 o 
  -1   6   2      461.86      377.90      6.70 o 
   0   6   2     1930.26     1901.46     17.97 o 
   1   6   2       34.17       26.37      1.95 o 
   2   6   2     1000.37      971.28     11.95 o 
   3   6   2      809.72      758.05     10.66 o 
   4   6   2      336.72      342.27      5.58 o 
   5   6   2       57.20       55.74      2.55 o 
   6   6   2       90.95       77.42      6.25 o 
   7   6   2        1.88       -0.40      1.93 o 
   8   6   2       44.58       45.08      4.18 o 
   9   6   2      101.74      108.40      8.69 o 
  10   6   2       51.82       54.95      7.07 o 
  11   6   2        2.20        1.47      3.40 o 
 -12   7   2       15.72       11.47      7.21 o 
 -11   7   2        0.56       -1.49      7.55 o 
 -10   7   2      129.02      137.69      9.89 o 
  -9   7   2        1.11        1.45      3.57 o 
  -8   7   2       34.17       44.15      8.17 o 
  -7   7   2       35.42       30.41      4.46 o 
  -6   7   2      154.03      140.82      7.86 o 
  -5   7   2      350.85      349.43     11.24 o 
  -4   7   2      485.14      497.06     12.75 o 
  -3   7   2     1124.70     1108.42     17.68 o 
  -2   7   2      416.55      354.92     23.98 o 
  -1   7   2       80.95      103.24      5.99 o 
   0   7   2      549.09      510.71     10.19 o 
   1   7   2     2087.98     1955.24     20.54 o 
   2   7   2        2.15        8.15      2.05 o 
   3   7   2      854.01      836.70     13.26 o 
   4   7   2      291.22      278.91      6.98 o 
   5   7   2        9.70        8.34      2.26 o 
   6   7   2      157.32      139.50      8.30 o 
   7   7   2       51.00       56.55      4.36 o 
   8   7   2      151.21      170.88      7.54 o 
   9   7   2        0.01       -3.84      3.84 o 
  10   7   2       31.03       41.43      6.67 o 
  11   7   2      172.53      182.60     10.38 o 
 -11   8   2       13.40        5.73      6.04 o 
 -10   8   2        0.89       -1.06      4.04 o 
  -9   8   2      431.06      443.24     15.59 o 
  -8   8   2       16.48       14.62      4.14 o 
  -7   8   2       70.05       69.99      6.26 o 
  -6   8   2       82.00       78.93      6.31 o 
  -5   8   2      552.15      525.90     14.28 o 
  -4   8   2      653.35      664.68     15.22 o 
  -3   8   2       82.29       63.46      4.83 o 
  -2   8   2      343.46      390.18     13.54 o 
  -1   8   2      185.52      137.30      6.28 o 
   0   8   2      294.64      264.49      6.32 o 
   1   8   2     2041.34     2197.64     23.65 o 
   2   8   2      627.47      659.20     16.56 o 
   3   8   2        0.18        2.25      1.91 o 
   4   8   2      128.05      131.29      6.07 o 
   5   8   2      988.99      895.07     13.44 o 
   6   8   2       80.00       81.20      7.42 o 
   7   8   2      224.86      200.74     10.73 o 
   8   8   2        3.16        4.32      3.96 o 
   9   8   2       14.53       20.56      5.30 o 
  10   8   2       64.67       57.80      7.85 o 
  11   8   2        1.95       -4.77      4.77 o 
 -11   9   2       63.35       68.72     11.74 o 
 -10   9   2       35.48       25.66      5.16 o 
  -9   9   2        4.13       -0.77      3.67 o 
  -8   9   2      197.74      198.24     10.59 o 
  -7   9   2      148.17      145.16      8.84 o 
  -6   9   2        3.44        5.54      3.29 o 
  -5   9   2        0.52        1.91      2.53 o 
  -4   9   2      137.85      132.52      7.44 o 
  -3   9   2       36.56       44.31      4.56 o 
  -2   9   2        0.55        0.88      2.15 o 
  -1   9   2       92.80       93.90      5.59 o 
   0   9   2      373.71      383.57      9.30 o 
   1   9   2        0.02        1.91      0.86 o 
   2   9   2     1536.41     1550.63     29.93 o 
   3   9   2       23.05       18.18      3.55 o 
   4   9   2       62.79       57.94      4.51 o 
   5   9   2        6.50        7.99      2.41 o 
   6   9   2     1095.74     1026.69     31.53 o 
   7   9   2        5.20       11.97      6.04 o 
   8   9   2       17.77       16.89      6.51 o 
   9   9   2        3.36        1.67      5.77 o 
  10   9   2       52.82       68.37     11.23 o 
  11   9   2       20.31       30.49      9.49 o 
 -11  10   2       65.98       88.40     13.13 o 
 -10  10   2        5.00       12.67      7.13 o 
  -9  10   2       28.07       20.88      7.63 o 
  -8  10   2        0.01        0.36      3.23 o 
  -7  10   2       28.10       24.34      4.57 o 
  -6  10   2       51.59       58.98      5.82 o 
  -5  10   2      195.93      185.03      9.41 o 
  -4  10   2        5.72        1.70      2.65 o 
  -3  10   2      388.55      407.32     12.65 o 
  -2  10   2       11.86        6.56      2.84 o 
  -1  10   2     2836.67     2708.52     45.56 o 
   0  10   2        0.19        0.59      1.62 o 
   1  10   2        4.82        6.13      1.80 o 
   2  10   2        0.51        1.75      1.93 o 
   3  10   2      702.35      708.41     13.08 o 
   4  10   2       57.04       59.17      4.30 o 
   5  10   2        3.08        3.34      2.46 o 
   6  10   2        1.60        0.66      4.88 o 
   7  10   2       28.26       32.31      7.52 o 
   8  10   2       38.89       36.30      8.37 o 
   9  10   2      239.76      254.51     19.18 o 
  10  10   2        5.27        8.87      6.55 o 
 -10  11   2       74.40       88.40     13.05 o 
  -9  11   2       49.51       47.34      9.76 o 
  -8  11   2       33.31       31.29      5.29 o 
  -7  11   2       31.79       26.80      5.21 o 
  -6  11   2        1.83        0.75      3.06 o 
  -5  11   2       10.81       20.27      4.21 o 
  -4  11   2       43.28       38.18      5.02 o 
  -3  11   2      284.48      293.78     11.47 o 
  -2  11   2     1357.63     1328.01     23.17 o 
  -1  11   2       10.57       17.51      3.80 o 
   0  11   2     1508.90     1459.43     23.74 o 
   1  11   2      821.50      829.42     12.68 o 
   2  11   2      149.79      148.04      7.88 o 
   3  11   2      348.72      341.54     13.40 o 
   4  11   2      338.89      338.28      9.83 o 
   5  11   2        1.12        0.21      2.26 o 
   6  11   2       27.81       22.24      6.74 o 
   7  11   2        5.56        7.44      5.73 o 
   8  11   2      181.58      182.69     16.66 o 
   9  11   2        1.10        9.99      7.90 o 
  10  11   2       84.58       90.38     13.02 o 
 -10  12   2       33.02       32.27      9.14 o 
  -9  12   2        0.13        8.75      7.36 o 
  -8  12   2      309.06      318.59     21.42 o 
  -7  12   2       38.74       42.47     10.48 o 
  -6  12   2       85.28       77.55      8.62 o 
  -5  12   2       14.21       18.59      4.31 o 
  -4  12   2      163.06      168.41      9.38 o 
  -3  12   2        9.15        5.69      3.54 o 
  -2  12   2      129.48      144.73     12.44 o 
  -1  12   2      932.55      904.02     20.05 o 
   0  12   2      589.25      573.93     15.78 o 
   1  12   2      378.20      371.29      8.74 o 
   2  12   2     1305.45     1321.13     32.11 o 
   3  12   2      445.14      478.30     27.31 o 
   4  12   2      257.11      256.43     10.73 o 
   5  12   2      231.35      238.13     12.14 o 
   6  12   2       25.70       17.19      5.14 o 
   7  12   2        0.71       -5.97      5.97 o 
   8  12   2       24.97       31.32      6.38 o 
   9  12   2       30.34       28.28      6.59 o 
  10  12   2      134.79      149.88     17.97 o 
  -9  13   2       83.70       92.89     13.21 o 
  -8  13   2        0.25        4.57      5.77 o 
  -7  13   2       76.78       80.14      7.84 o 
  -6  13   2       30.47       36.16      5.64 o 
  -5  13   2       99.14      100.96      8.13 o 
  -4  13   2       91.59       86.56      7.37 o 
  -3  13   2        1.23        3.26      3.42 o 
  -2  13   2      100.94      120.31      8.30 o 
  -1  13   2       33.87       31.55      4.92 o 
   0  13   2       14.46       15.42      3.94 o 
   1  13   2      871.27      848.18     19.99 o 
   2  13   2       34.03       43.87      3.68 o 
   3  13   2      622.64      600.66     16.93 o 
   4  13   2       66.59       67.11      6.06 o 
   5  13   2       53.47       56.02     10.42 o 
   6  13   2       71.79       58.25      7.55 o 
   7  13   2       89.44       94.15     10.81 o 
   8  13   2       46.70       46.10      7.36 o 
   9  13   2       37.35       43.65      7.73 o 
  -9  14   2        3.67        2.13      6.31 o 
  -8  14   2       73.21       83.21     12.78 o 
  -7  14   2        7.48       15.30      8.41 o 
  -6  14   2       13.12       25.46      5.41 o 
  -5  14   2      239.46      215.02     15.17 o 
  -4  14   2      338.93      366.35     14.82 o 
  -3  14   2       24.36       29.52      5.41 o 
  -2  14   2      231.03      228.49     11.68 o 
  -1  14   2       91.47       73.54      8.06 o 
   0  14   2       87.23       98.08      7.86 o 
   1  14   2       32.42       36.33      5.41 o 
   2  14   2       15.65       13.57      4.10 o 
   3  14   2      106.38      112.17      8.08 o 
   4  14   2       22.41       21.73      6.66 o 
   5  14   2      159.05      166.92     16.62 o 
   6  14   2       30.61       27.23      8.14 o 
   7  14   2        3.87        8.87      7.21 o 
   8  14   2       33.72       42.04      8.35 o 
  -8  15   2       26.68       30.99      8.44 o 
  -7  15   2        0.63       -4.45      6.82 o 
  -6  15   2      310.19      328.01     15.18 o 
  -5  15   2      122.01      126.98     12.57 o 
  -4  15   2      524.35      512.58     18.57 o 
  -3  15   2      580.98      580.26     20.38 o 
  -2  15   2      103.53      112.78      9.47 o 
  -1  15   2      155.81      151.43      9.97 o 
   0  15   2      692.22      740.25     31.22 o 
   1  15   2       20.78       18.39      4.86 o 
   2  15   2      113.66      121.51      8.85 o 
   3  15   2       61.54       56.54      6.64 o 
   4  15   2       54.06       50.71     10.69 o 
   5  15   2       51.96       72.48     12.74 o 
   6  15   2       48.12       30.41      9.06 o 
   7  15   2       52.95       58.34     11.85 o 
   8  15   2        1.39       -1.63      6.66 o 
  -7  16   2       99.24      121.41     14.88 o 
  -6  16   2       36.85       60.55     11.00 o 
  -5  16   2      306.67      304.35     15.36 o 
  -4  16   2      453.62      468.04     18.39 o 
  -3  16   2       72.45       77.37      8.20 o 
  -2  16   2      850.32      887.01     24.31 o 
  -1  16   2      330.05      344.47     15.38 o 
   0  16   2        1.05        4.30      4.10 o 
   1  16   2      298.34      297.21     14.06 o 
   2  16   2       99.67       95.01     11.02 o 
   3  16   2       31.93       37.50      9.22 o 
   4  16   2        3.38        2.44      6.55 o 
   5  16   2      100.05       92.43     14.06 o 
   6  16   2       21.82       16.62      8.14 o 
   7  16   2       21.56       24.56     10.15 o 
  -7  17   2       29.82       23.48      9.03 o 
  -6  17   2      169.46      190.09     19.21 o 
  -5  17   2        0.05        6.28      4.66 o 
  -4  17   2      251.64      275.01     14.83 o 
  -3  17   2      462.43      472.38     19.00 o 
  -2  17   2       18.19       20.26      5.69 o 
  -1  17   2      317.51      330.87     17.72 o 
   0  17   2       73.55       69.97      7.92 o 
   1  17   2        5.19       10.24      4.84 o 
   2  17   2        0.91       -2.02      3.91 o 
   3  17   2       18.49       14.76      8.14 o 
   4  17   2       61.70       76.24     13.25 o 
   5  17   2       18.59       32.35      9.99 o 
   6  17   2       68.25       74.30     14.02 o 
  -6  18   2      110.47      126.87     15.92 o 
  -5  18   2       89.98       93.71     14.41 o 
  -4  18   2       20.98       19.19      5.71 o 
  -3  18   2      105.18      117.67     10.57 o 
  -2  18   2      196.09      191.04     12.86 o 
  -1  18   2        8.02       -3.88      4.44 o 
   0  18   2       29.11       32.43      6.16 o 
   1  18   2        0.09        4.35      7.83 o 
   2  18   2      173.98      177.19     18.71 o 
   3  18   2        6.48       -2.25      6.59 o 
   4  18   2      234.80      265.98     22.66 o 
   5  18   2       79.02       50.75     12.13 o 
  -4  19   2       49.40       56.46      8.28 o 
  -3  19   2        0.00       -3.94     10.90 o 
  -2  19   2       71.72       63.83      8.58 o 
  -1  19   2       73.51       73.29      9.01 o 
   0  19   2       30.08       20.83      5.82 o 
   1  19   2      175.62      177.23     12.51 o 
   2  19   2        8.63       17.59      9.03 o 
   3  19   2      347.95      343.61     25.95 o 
  -3  20   2       94.71       99.30     10.28 o 
  -2  20   2       18.46       30.85      7.23 o 
  -1  20   2      218.05      217.73     14.40 o 
   0  20   2      120.15      127.41     11.58 o 
   1  20   2       16.17        8.91      8.37 o 
   2  20   2       36.77       47.30     11.04 o 
  -1  21   2       48.13       53.85     11.66 o 
 -13   1   3        5.19       -0.58      6.08 o 
 -12   1   3       23.15       23.88      5.43 o 
 -11   1   3        7.75        4.34      3.06 o 
 -10   1   3      170.96      171.90      6.82 o 
  -9   1   3       15.64       14.17      2.59 o 
  -8   1   3      289.53      277.28      7.33 o 
  -7   1   3       32.68       38.78      2.81 o 
  -6   1   3      170.30      171.00      4.40 o 
  -5   1   3       56.92       57.38      2.80 o 
  -4   1   3       37.50       31.23      1.84 o 
  -3   1   3       16.85       18.38      1.08 o 
  -2   1   3     1087.67     1155.20     12.20 o 
  -1   1   3     1948.76     2095.96     13.25 o 
   0   1   3     5231.70     5603.42     36.50 o 
   1   1   3      158.86      207.33      2.15 o 
   2   1   3     2605.69     2505.31     32.25 o 
   3   1   3     2006.99     1973.26     19.87 o 
   4   1   3      468.74      487.79      7.29 o 
   5   1   3      329.36      327.06      6.88 o 
   6   1   3      164.37      178.14      7.82 o 
   7   1   3      101.22       93.65      8.50 o 
   8   1   3       12.01       10.80      3.01 o 
   9   1   3       12.96       15.43      3.10 o 
  10   1   3       85.47       88.59      6.61 o 
  11   1   3       32.77       51.40      7.82 o 
  12   1   3        2.28        0.49      6.64 o 
 -13   2   3        0.90       -6.35      6.35 o 
 -12   2   3        7.92        9.10      5.97 o 
 -11   2   3       79.72       80.06      8.34 o 
 -10   2   3      384.87      374.77      9.97 o 
  -9   2   3      454.23      462.11     10.19 o 
  -8   2   3        7.30       10.45      2.15 o 
  -7   2   3        2.55        4.51      1.51 o 
  -6   2   3      294.88      297.28      6.33 o 
  -5   2   3      461.09      455.43     10.12 o 
  -4   2   3      550.90      609.79      9.19 o 
  -3   2   3      215.87      196.98      9.80 o 
  -2   2   3     1747.61     1830.95     13.23 o 
  -1   2   3      363.09      388.94      4.39 o 
   0   2   3     7471.39     8268.62     41.79 o 
   1   2   3     9797.35    10493.88    116.54 o 
   2   2   3     2672.49     2687.55     26.79 o 
   3   2   3      494.48      554.94      6.87 o 
   4   2   3     2335.79     2250.48     28.91 o 
   5   2   3     1409.22     1372.27     17.23 o 
   6   2   3      304.40      289.05      7.51 o 
   7   2   3      263.21      260.96      7.84 o 
   8   2   3       32.75       33.89      4.05 o 
   9   2   3       49.81       41.66      4.64 o 
  10   2   3       77.04       79.68      6.46 o 
  11   2   3       99.34       99.95     10.15 o 
  12   2   3       22.26       20.80      8.44 o 
 -13   3   3        0.04       -1.16      5.62 o 
 -12   3   3      133.81      148.45     15.30 o 
 -11   3   3       25.26       26.94      5.44 o 
 -10   3   3        2.50        4.26      2.48 o 
  -9   3   3        0.13        0.68      2.19 o 
  -8   3   3      130.70      112.47      4.99 o 
  -7   3   3     1294.73     1324.57     15.00 o 
  -6   3   3      665.64      675.51     15.18 o 
  -5   3   3      251.56      265.16      6.88 o 
  -4   3   3        0.34        5.50      3.14 o 
  -3   3   3     1310.56     1424.25     27.41 o 
  -2   3   3     2351.55     2499.57     31.76 o 
  -1   3   3     1567.00     1703.04     13.04 o 
   0   3   3     2267.66     2418.46     13.20 o 
   1   3   3     1507.74     1721.42     13.85 o 
   2   3   3      810.26      802.54      9.76 o 
   3   3   3     5421.72     5456.46     43.99 o 
   4   3   3     2336.77     2362.61     17.00 o 
   5   3   3     1236.25     1195.68     10.87 o 
   6   3   3      173.27      175.60      5.96 o 
   7   3   3      266.80      267.64      7.95 o 
   8   3   3      217.28      224.61      7.90 o 
   9   3   3       28.68       31.84      4.42 o 
  10   3   3       21.13       18.21      4.97 o 
  11   3   3        6.45       -5.49      5.49 o 
 -12   4   3       92.34       99.52     13.02 o 
 -11   4   3       55.15       54.16      6.78 o 
 -10   4   3        1.33        1.47      3.97 o 
  -9   4   3        5.18        8.56      2.50 o 
  -8   4   3      345.39      326.76      8.21 o 
  -7   4   3       76.70       85.25      5.08 o 
  -6   4   3      703.17      683.05     12.26 o 
  -5   4   3     1169.41     1249.77     19.63 o 
  -4   4   3     2489.97     2540.82     37.58 o 
  -3   4   3      231.64      244.01     11.27 o 
  -2   4   3     4917.37     5162.36     48.35 o 
  -1   4   3      715.51      884.33      7.95 o 
   0   4   3       56.90       73.50      2.11 o 
   1   4   3     1075.70     1115.42     15.15 o 
   2   4   3      630.98      626.52     14.73 o 
   3   4   3       76.38       62.03      4.23 o 
   4   4   3      594.71      573.73      8.68 o 
   5   4   3      929.57      895.77     22.94 o 
   6   4   3      887.58      853.69     12.97 o 
   7   4   3        0.26        1.66      2.18 o 
   8   4   3      360.54      377.98     10.22 o 
   9   4   3        4.24        1.69      2.84 o 
  10   4   3        1.10       -1.98      3.38 o 
  11   4   3        3.89        5.22      5.85 o 
 -12   5   3        0.01        6.24      7.21 o 
 -11   5   3      130.19      126.48     14.10 o 
 -10   5   3      169.82      160.92      9.56 o 
  -9   5   3      181.94      175.36      9.34 o 
  -8   5   3       96.83      102.81      9.76 o 
  -7   5   3      470.00      448.67     13.85 o 
  -6   5   3      658.58      639.81     16.00 o 
  -5   5   3      830.89      823.06     16.49 o 
  -4   5   3     2236.23     2374.00     60.43 o 
  -3   5   3     6798.16     7110.10     62.10 o 
  -2   5   3        8.75       17.13      3.70 o 
  -1   5   3      385.66      368.62      6.16 o 
   0   5   3     2342.93     2612.59     19.65 o 
   1   5   3       84.93       69.49      2.44 o 
   2   5   3      919.08      841.08      7.04 o 
   3   5   3      222.78      188.58     15.86 o 
   4   5   3     1049.28     1046.41     19.80 o 
   5   5   3      680.33      596.82     33.34 o 
   6   5   3      143.33      144.17      5.64 o 
   7   5   3      784.31      794.81     13.78 o 
   8   5   3       56.12       49.69      6.18 o 
   9   5   3       73.75       73.77      9.06 o 
  10   5   3       32.27       33.51      4.93 o 
  11   5   3       19.23       21.39      6.68 o 
 -12   6   3      186.07      197.78     12.63 o 
 -11   6   3       10.05        6.08      4.63 o 
 -10   6   3      279.68      277.11     13.53 o 
  -9   6   3      331.35      325.25     18.25 o 
  -8   6   3       33.37       36.07      6.93 o 
  -7   6   3     1290.39     1267.91     32.81 o 
  -6   6   3       42.58       40.68      6.55 o 
  -5   6   3     3452.36     3512.03     49.86 o 
  -4   6   3      433.80      420.82     16.81 o 
  -3   6   3      638.30      719.00     13.90 o 
  -2   6   3     1507.95     1407.15     61.77 o 
  -1   6   3     2218.18     2373.39     17.65 o 
   0   6   3     1605.29     1429.15     13.29 o 
   1   6   3     3918.44     3765.20     19.27 o 
   2   6   3      305.85      289.48      4.75 o 
   3   6   3     2380.14     2249.53     46.20 o 
   4   6   3      267.07      222.00     15.41 o 
   5   6   3      330.38      301.65     10.94 o 
   6   6   3      665.13      637.30     16.04 o 
   7   6   3        8.11        5.75      2.24 o 
   8   6   3      227.48      223.41     11.44 o 
   9   6   3       35.22       28.41      5.51 o 
  10   6   3       17.21       21.37      4.40 o 
  11   6   3       82.98       85.44      7.57 o 
 -12   7   3      175.24      184.51     12.47 o 
 -11   7   3      144.23      135.78     10.45 o 
 -10   7   3      178.82      199.35     16.15 o 
  -9   7   3      492.75      498.25     16.67 o 
  -8   7   3      546.23      523.04     16.35 o 
  -7   7   3        4.96        3.02      3.14 o 
  -6   7   3       33.63       32.21      5.00 o 
  -5   7   3     1179.87     1112.00     20.34 o 
  -4   7   3     1283.03     1293.32     20.76 o 
  -3   7   3     1294.31     1353.19     19.96 o 
  -2   7   3     3507.96     3572.78     30.51 o 
  -1   7   3      690.75      642.35      9.72 o 
   0   7   3      239.16      243.43      7.82 o 
   1   7   3      414.26      387.04     20.74 o 
   2   7   3     2922.46     2835.06     17.87 o 
   3   7   3      235.09      223.87      4.38 o 
   4   7   3      541.32      521.38     16.86 o 
   5   7   3      782.18      725.83     24.46 o 
   6   7   3      168.53      165.51      6.36 o 
   7   7   3       98.62       89.23      7.50 o 
   8   7   3       25.75       28.22      5.43 o 
   9   7   3       82.11       80.51      8.20 o 
  10   7   3       25.37       25.49      7.24 o 
  11   7   3       55.86       61.32      6.60 o 
 -11   8   3        6.57        6.00      6.78 o 
 -10   8   3      385.28      363.75     15.80 o 
  -9   8   3      345.24      352.77     14.47 o 
  -8   8   3      184.56      203.29     10.70 o 
  -7   8   3       82.92       77.98     13.64 o 
  -6   8   3        9.02        5.98      3.12 o 
  -5   8   3      137.29      144.04     13.05 o 
  -4   8   3       28.40       26.77      3.69 o 
  -3   8   3      610.20      579.62     19.23 o 
  -2   8   3      454.72      487.41     14.10 o 
  -1   8   3      913.45      879.80     15.01 o 
   0   8   3     3462.21     3434.37     29.74 o 
   1   8   3      832.75      800.23     14.12 o 
   2   8   3      215.87      212.76      7.19 o 
   3   8   3      596.08      567.81      9.85 o 
   4   8   3      100.14       92.54      3.75 o 
   5   8   3        1.97        1.87      1.18 o 
   6   8   3        5.67       11.32      3.55 o 
   7   8   3      129.86      141.29      9.34 o 
   8   8   3       50.63       43.90      6.38 o 
   9   8   3       65.41       67.04      7.81 o 
  10   8   3      170.89      149.84     11.32 o 
  11   8   3       18.89       28.11      6.37 o 
 -11   9   3       32.46       41.11      6.62 o 
 -10   9   3       45.08       45.94      9.76 o 
  -9   9   3      221.84      223.49     11.91 o 
  -8   9   3      144.36      153.84      9.76 o 
  -7   9   3        3.25        4.18      3.51 o 
  -6   9   3      213.77      198.17     10.00 o 
  -5   9   3      165.55      145.26      8.28 o 
  -4   9   3        0.29        4.35      3.06 o 
  -3   9   3      483.13      442.45     12.76 o 
  -2   9   3     2576.09     2610.92     35.76 o 
  -1   9   3      683.64      665.35     14.26 o 
   0   9   3       17.76       18.49      3.00 o 
   1   9   3     1170.67     1108.55     17.94 o 
   2   9   3     1212.71     1191.88     29.75 o 
   3   9   3       72.24       66.13      4.53 o 
   4   9   3        1.17       -0.13      1.39 o 
   5   9   3      496.02      477.58     21.98 o 
   6   9   3        2.51        2.33      3.70 o 
   7   9   3       58.96       57.40      7.81 o 
   8   9   3      277.70      274.94     13.87 o 
   9   9   3      382.15      384.70     19.85 o 
  10   9   3       26.60       31.75      6.30 o 
  11   9   3      165.89      175.10     17.12 o 
 -11  10   3       52.32       57.84     11.47 o 
 -10  10   3       11.67       11.70      6.86 o 
  -9  10   3       64.67       61.81      6.94 o 
  -8  10   3        0.12        3.93      3.93 o 
  -7  10   3        9.41        6.40      5.79 o 
  -6  10   3        6.86        4.97      4.55 o 
  -5  10   3       76.61       75.71      8.50 o 
  -4  10   3      537.08      493.43     14.60 o 
  -3  10   3     1078.62     1084.07     20.68 o 
  -2  10   3       27.63       14.41      3.40 o 
  -1  10   3     1060.86     1078.18     19.23 o 
   0  10   3      851.74      785.82     12.39 o 
   1  10   3      561.86      568.69     10.70 o 
   2  10   3      331.05      309.11     10.11 o 
   3  10   3       19.50       23.28      3.76 o 
   4  10   3      132.42      135.53      6.02 o 
   5  10   3       86.61       84.31     11.43 o 
   6  10   3      141.56      134.27      9.23 o 
   7  10   3      578.49      610.75     36.61 o 
   8  10   3       73.37       71.65      7.91 o 
   9  10   3      336.37      375.14     16.82 o 
  10  10   3      209.85      213.46     13.33 o 
 -10  11   3        0.01        2.44      5.66 o 
  -9  11   3       62.70       54.89     10.46 o 
  -8  11   3       67.57       66.63      8.00 o 
  -7  11   3        1.97        5.00      3.48 o 
  -6  11   3       14.45       21.74      4.55 o 
  -5  11   3       16.24       13.67      3.86 o 
  -4  11   3        8.50        9.59      3.33 o 
  -3  11   3       42.16       37.09      4.85 o 
  -2  11   3      805.59      735.53     17.31 o 
  -1  11   3      744.18      718.09     25.88 o 
   0  11   3      137.48      131.77      5.51 o 
   1  11   3       17.05       15.88      2.43 o 
   2  11   3      567.49      539.90     14.15 o 
   3  11   3        0.04        2.28      2.68 o 
   4  11   3      120.31      122.07      6.78 o 
   5  11   3      279.28      272.36     12.71 o 
   6  11   3       51.23       47.96      6.27 o 
   7  11   3       31.88       28.94      5.77 o 
   8  11   3      302.30      332.73     15.56 o 
   9  11   3      317.10      331.54     16.22 o 
  10  11   3       16.86       11.41      5.03 o 
 -10  12   3       53.58       64.07     12.16 o 
  -9  12   3       73.64       67.52     11.70 o 
  -8  12   3       81.06       76.38      8.02 o 
  -7  12   3      378.44      400.88     15.85 o 
  -6  12   3       30.55       29.26      5.29 o 
  -5  12   3      108.70      114.82      9.28 o 
  -4  12   3      692.05      659.06     33.41 o 
  -3  12   3      174.46      142.44      9.01 o 
  -2  12   3      664.48      635.28     16.92 o 
  -1  12   3      178.71      156.76     14.06 o 
   0  12   3       37.76       32.92      4.60 o 
   1  12   3      199.31      198.56      6.95 o 
   2  12   3        2.44        3.60      2.16 o 
   3  12   3      555.30      550.31     15.00 o 
   4  12   3        5.60        2.09      5.19 o 
   5  12   3      224.83      220.38     17.43 o 
   6  12   3      108.35      123.54      9.69 o 
   7  12   3      106.70      100.80      9.10 o 
   8  12   3      317.39      331.25     16.12 o 
   9  12   3        3.97        5.17     14.02 o 
  -9  13   3      225.63      215.39     19.14 o 
  -8  13   3      476.28      559.15     28.43 o 
  -7  13   3      166.95      170.52     11.15 o 
  -6  13   3      752.28      708.77     22.49 o 
  -5  13   3      349.64      382.86     15.22 o 
  -4  13   3       49.42       47.12      5.91 o 
  -3  13   3     1170.36     1138.76     46.10 o 
  -2  13   3       54.64       68.80      9.68 o 
  -1  13   3      108.52      112.89      8.06 o 
   0  13   3      195.96      175.97      9.54 o 
   1  13   3        6.84        7.99      2.34 o 
   2  13   3      761.43      760.16     13.94 o 
   3  13   3      178.66      187.47      9.60 o 
   4  13   3      708.78      751.91     31.69 o 
   5  13   3       16.97       12.36      7.32 o 
   6  13   3       19.49       33.08      8.87 o 
   7  13   3      487.85      513.25     28.63 o 
   8  13   3       96.80      115.44     14.95 o 
   9  13   3       99.47      105.64     15.38 o 
  -9  14   3       18.24       16.54      7.90 o 
  -8  14   3      363.27      368.44     23.75 o 
  -7  14   3      383.45      420.92     17.29 o 
  -6  14   3        0.33       -1.92      7.94 o 
  -5  14   3      462.68      448.09     17.02 o 
  -4  14   3      896.71      945.00     23.57 o 
  -3  14   3       65.98       73.53     10.96 o 
  -2  14   3      515.90      499.07     16.94 o 
  -1  14   3      256.00      247.85     11.91 o 
   0  14   3       20.31       25.79      4.65 o 
   1  14   3       60.26       56.09      6.93 o 
   2  14   3      169.12      158.68      9.62 o 
   3  14   3      393.41      386.95     14.89 o 
   4  14   3       17.72       30.14      8.79 o 
   5  14   3      175.77      169.87     17.08 o 
   6  14   3      474.83      499.80     28.74 o 
   7  14   3       85.54       84.29     14.02 o 
   8  14   3      277.77      344.00     25.49 o 
  -8  15   3        2.00       -5.66      7.67 o 
  -7  15   3      237.20      249.60     13.82 o 
  -6  15   3       80.27       83.74      8.36 o 
  -5  15   3      206.42      193.83     14.14 o 
  -4  15   3      177.32      176.22     11.17 o 
  -3  15   3      514.38      534.69     18.79 o 
  -2  15   3       15.31       13.72      4.82 o 
  -1  15   3        7.36        4.28      3.71 o 
   0  15   3       59.96       56.53      7.17 o 
   1  15   3       69.07       63.24      6.93 o 
   2  15   3        0.08        1.93      3.32 o 
   3  15   3      189.39      193.77     17.78 o 
   4  15   3       37.50       47.57     10.73 o 
   5  15   3      224.75      236.50     20.53 o 
   6  15   3       22.99       21.31      8.87 o 
   7  15   3      231.65      262.22     22.78 o 
  -7  16   3       34.02       29.44      8.99 o 
  -6  16   3       79.45       70.61      8.30 o 
  -5  16   3       81.90       75.17      8.18 o 
  -4  16   3       18.35       19.36      5.60 o 
  -3  16   3       95.02       77.74      8.56 o 
  -2  16   3        3.51       10.28      4.87 o 
  -1  16   3        0.27       -3.05      3.84 o 
   0  16   3       99.46       95.56      8.58 o 
   1  16   3        3.63        6.75      3.99 o 
   2  16   3       28.30       30.32      8.27 o 
   3  16   3       25.62       30.18      8.99 o 
   4  16   3       74.82       93.17     13.71 o 
   5  16   3       42.51       53.89     12.32 o 
   6  16   3        0.83       13.21      7.40 o 
  -7  17   3       35.65       37.92      9.26 o 
  -6  17   3       99.70      103.28     14.06 o 
  -5  17   3       39.51       34.98      6.94 o 
  -4  17   3       72.39       63.74      8.10 o 
  -3  17   3        9.24        6.60      4.68 o 
  -2  17   3      143.24      160.23     11.38 o 
  -1  17   3      102.78      102.46      9.42 o 
   0  17   3       53.03       50.87      7.01 o 
   1  17   3       26.63       22.94      5.47 o 
   2  17   3       30.39       42.42     10.30 o 
   3  17   3       32.83       35.02      9.96 o 
   4  17   3        0.01       17.12      8.14 o 
   5  17   3       27.69       28.47     10.15 o 
   6  17   3        5.87        4.69      8.68 o 
  -6  18   3       37.68       53.73     12.20 o 
  -5  18   3      138.02      118.48     11.21 o 
  -4  18   3        2.15        1.07      5.08 o 
  -3  18   3       66.59       69.31      8.17 o 
  -2  18   3       16.70        5.45      4.72 o 
  -1  18   3      116.87      127.48     10.50 o 
   0  18   3       42.12       39.00     10.58 o 
   1  18   3       24.51        9.92      7.59 o 
   2  18   3        6.27       -7.94      7.94 o 
   3  18   3       29.29       15.92      8.17 o 
   4  18   3       25.49       26.85      9.34 o 
  -5  19   3       43.61       44.67     11.16 o 
  -4  19   3       38.99       22.67      6.56 o 
  -3  19   3       35.93       31.48      6.42 o 
  -2  19   3        1.79       -4.81      4.81 o 
  -1  19   3        0.01       -2.76      4.68 o 
   0  19   3        0.67       -5.15      5.15 o 
   1  19   3        2.27        3.37      8.99 o 
   2  19   3        2.25       -8.21      8.21 o 
   3  19   3       22.92       26.23      9.68 o 
  -3  20   3        1.31       -3.49      6.14 o 
  -2  20   3        0.18       -6.02      6.02 o 
  -1  20   3        0.53        5.38      6.31 o 
   0  20   3       10.84       18.67      9.18 o 
   1  20   3       73.20       89.29     14.41 o 
 -13   0   4       91.15       81.82     12.36 o 
 -12   0   4        0.68       14.26      7.86 o 
 -11   0   4       23.51       14.91      6.59 o 
 -10   0   4      172.65      157.45     22.43 o 
  -9   0   4       13.44       11.31      3.34 o 
  -8   0   4      100.70       99.26      6.23 o 
  -7   0   4      560.02      568.88     12.93 o 
  -6   0   4      671.97      618.42     13.85 o 
  -5   0   4        0.69        2.73      1.30 o 
  -4   0   4       67.32       94.13      6.12 o 
  -3   0   4      389.29      477.53     14.45 o 
  -2   0   4     4729.34     5223.38     43.39 o 
  -1   0   4      300.15      310.79      6.78 o 
   0   0   4       96.92      116.06      3.74 o 
   1   0   4      527.36      543.68      9.37 o 
   2   0   4      869.15      961.01      9.55 o 
   3   0   4     1673.84     1719.51     11.12 o 
   4   0   4       79.00       79.38      5.00 o 
   5   0   4      100.52      104.96      5.37 o 
   6   0   4      248.59      236.72      8.69 o 
   7   0   4       43.24       39.81      4.43 o 
   8   0   4       94.68       97.08      6.82 o 
   9   0   4        0.37        0.08      5.77 o 
  10   0   4      171.27      157.08     16.74 o 
  11   0   4        3.22       -1.70      6.97 o 
 -13   1   4       33.52       37.49     12.13 o 
 -12   1   4       15.93       12.39      4.85 o 
 -11   1   4        9.59       12.08      4.85 o 
 -10   1   4        6.89        3.94      2.26 o 
  -9   1   4      227.72      221.15      7.61 o 
  -8   1   4      367.97      328.21      7.69 o 
  -7   1   4       22.17       25.05      2.35 o 
  -6   1   4      299.48      320.58      6.17 o 
  -5   1   4      822.27      795.68      9.38 o 
  -4   1   4      353.32      340.40      4.51 o 
  -3   1   4      433.33      469.79      9.98 o 
  -2   1   4       46.90       66.44      3.30 o 
  -1   1   4      341.69      305.00      3.50 o 
   0   1   4      763.11      837.77      6.16 o 
   1   1   4     7376.33     8072.10     65.10 o 
   2   1   4      418.96      460.76      8.35 o 
   3   1   4        0.11        2.34      0.60 o 
   4   1   4       50.22       45.03      1.65 o 
   5   1   4     1090.25     1060.43     12.82 o 
   6   1   4      348.06      337.51      9.02 o 
   7   1   4       19.05       17.09      2.33 o 
   8   1   4       87.18       87.74      4.59 o 
   9   1   4        0.39        4.59      3.07 o 
  10   1   4        1.57        0.26      5.05 o 
  11   1   4      245.71      261.42     21.91 o 
 -13   2   4        0.03       10.15      6.31 o 
 -12   2   4      110.20      108.35     13.62 o 
 -11   2   4       49.18       56.74      7.07 o 
 -10   2   4      567.60      578.83     13.76 o 
  -9   2   4        6.63        7.38      2.15 o 
  -8   2   4      109.57      124.22      4.99 o 
  -7   2   4     1111.75     1041.05     12.44 o 
  -6   2   4      591.48      571.46     15.12 o 
  -5   2   4      917.88      919.38     14.99 o 
  -4   2   4       93.08      104.68      4.02 o 
  -3   2   4        6.39       10.34      1.47 o 
  -2   2   4        0.05        1.79      0.96 o 
  -1   2   4       14.05       15.38      0.96 o 
   0   2   4     5609.48     5785.36     35.53 o 
   1   2   4        0.04        5.61      0.63 o 
   2   2   4     1380.68     1425.61     12.58 o 
   3   2   4     1000.31      958.01     18.34 o 
   4   2   4      670.38      593.69     38.75 o 
   5   2   4      737.96      686.24     37.05 o 
   6   2   4      435.33      432.41     12.37 o 
   7   2   4      134.61      122.88      6.71 o 
   8   2   4       49.34       49.51      3.71 o 
   9   2   4        0.22        0.87      2.77 o 
  10   2   4       82.85       91.09      9.40 o 
  11   2   4       22.55       17.84      6.30 o 
 -13   3   4       38.56       11.70      7.21 o 
 -12   3   4       85.98      104.98     13.36 o 
 -11   3   4      499.69      517.67     18.77 o 
 -10   3   4       68.02       72.41      5.79 o 
  -9   3   4      200.31      203.91      6.83 o 
  -8   3   4      807.89      763.38     11.89 o 
  -7   3   4       31.22       26.83      2.52 o 
  -6   3   4     4561.88     4569.73     51.87 o 
  -5   3   4       44.19       54.28      7.44 o 
  -4   3   4     1393.97     1446.36     17.23 o 
  -3   3   4      125.67      111.70      3.89 o 
  -2   3   4       35.68       46.79      1.79 o 
  -1   3   4     6903.03     6935.35     25.89 o 
   0   3   4       87.06       74.96      2.34 o 
   1   3   4     2786.54     2608.99     65.10 o 
   2   3   4     1721.53     1759.12     30.58 o 
   3   3   4      253.50      207.16      8.66 o 
   4   3   4     2914.45     2819.51     27.54 o 
   5   3   4      561.00      568.19     13.53 o 
   6   3   4      855.95      872.05     18.58 o 
   7   3   4      296.84      306.55     19.19 o 
   8   3   4        1.63        3.19      3.25 o 
   9   3   4      129.38      137.95      7.85 o 
  10   3   4      139.33      143.67     11.66 o 
  11   3   4       21.73       18.76      5.66 o 
 -13   4   4       61.85       71.43     12.59 o 
 -12   4   4      309.05      344.08     23.09 o 
 -11   4   4       21.46       17.39      7.67 o 
 -10   4   4      546.69      541.83     18.54 o 
  -9   4   4       20.46       23.77      3.40 o 
  -8   4   4      155.27      160.23      6.69 o 
  -7   4   4      457.99      444.82     13.92 o 
  -6   4   4       12.90       20.47      3.84 o 
  -5   4   4     3083.56     3088.71     31.89 o 
  -4   4   4      417.46      408.00     10.90 o 
  -3   4   4     3350.25     3267.90     31.36 o 
  -2   4   4     5676.37     5788.34     27.87 o 
  -1   4   4       32.09       38.76      1.56 o 
   0   4   4     4119.40     4261.72     17.39 o 
   1   4   4     2014.64     1954.70     35.18 o 
   2   4   4        7.88       13.52      2.37 o 
   3   4   4     1168.52     1169.10     17.36 o 
   4   4   4      230.40      226.39      4.57 o 
   5   4   4     1180.55     1156.74     12.93 o 
   6   4   4      308.82      302.71      7.52 o 
   7   4   4      170.27      155.71      8.77 o 
   8   4   4      615.03      628.84     17.99 o 
   9   4   4      124.35      139.80      8.03 o 
  10   4   4      260.85      277.58     15.64 o 
  11   4   4       92.18      108.35     10.96 o 
 -13   5   4       29.84       34.75     10.07 o 
 -12   5   4       38.43       45.48      9.76 o 
 -11   5   4      461.31      494.07     26.73 o 
 -10   5   4       33.24       45.44      9.34 o 
  -9   5   4       36.25       29.25      3.64 o 
  -8   5   4        9.95        8.41      4.26 o 
  -7   5   4      241.64      242.65     10.63 o 
  -6   5   4      921.95      899.82     18.91 o 
  -5   5   4     1941.95     1873.40     25.46 o 
  -4   5   4     1475.98     1418.65     20.77 o 
  -3   5   4     1591.68     1550.13     21.43 o 
  -2   5   4      605.26      688.87     19.97 o 
  -1   5   4    12239.31    12981.25     54.81 o 
   0   5   4     2073.41     2146.59     23.10 o 
   1   5   4      146.11      172.87      4.00 o 
   2   5   4      300.72      308.66     13.69 o 
   3   5   4      128.60      100.99      9.25 o 
   4   5   4      232.75      225.51      6.19 o 
   5   5   4      165.06      154.54      4.95 o 
   6   5   4      228.27      228.12      6.58 o 
   7   5   4      211.87      214.01     10.58 o 
   8   5   4        0.18       -0.04      3.51 o 
   9   5   4      469.75      510.72     17.68 o 
  10   5   4      121.85      119.78      8.22 o 
  11   5   4       15.06        7.26      5.31 o 
 -12   6   4      163.54      180.48     12.50 o 
 -11   6   4       56.75       61.59      7.72 o 
 -10   6   4        0.58       -7.09      7.09 o 
  -9   6   4       22.61       25.26      4.22 o 
  -8   6   4      165.70      160.57     13.33 o 
  -7   6   4      152.84      165.65     13.09 o 
  -6   6   4      589.35      538.74     21.58 o 
  -5   6   4      847.66      830.40     25.64 o 
  -4   6   4      211.54      217.59     13.05 o 
  -3   6   4      607.12      562.56     18.27 o 
  -2   6   4     2541.22     2502.79     24.84 o 
  -1   6   4     2068.24     2244.10     20.58 o 
   0   6   4      493.48      545.52      7.69 o 
   1   6   4      152.62      169.62      6.98 o 
   2   6   4      379.46      334.87      6.83 o 
   3   6   4      714.58      685.88     16.96 o 
   4   6   4       32.59       26.42      3.00 o 
   5   6   4       18.39       17.28      2.21 o 
   6   6   4       49.75       45.44      3.39 o 
   7   6   4      279.43      269.57     12.06 o 
   8   6   4      141.62      150.25      9.85 o 
   9   6   4        4.16        4.05      4.57 o 
  10   6   4       65.68       67.62      6.74 o 
  11   6   4       25.07       17.08      9.26 o 
 -12   7   4        6.75       11.86      5.41 o 
 -11   7   4        0.16       -4.03      8.00 o 
 -10   7   4        4.85        9.46      4.53 o 
  -9   7   4      571.88      597.11     26.19 o 
  -8   7   4      238.95      262.45     17.08 o 
  -7   7   4      147.40      158.44     13.21 o 
  -6   7   4       16.12       18.87      5.38 o 
  -5   7   4      456.50      466.33     19.95 o 
  -4   7   4      874.85      883.11     17.64 o 
  -3   7   4       71.14       68.83      3.77 o 
  -2   7   4      153.49      169.41     13.09 o 
  -1   7   4       59.18       59.28      3.33 o 
   0   7   4      502.70      502.92      8.75 o 
   1   7   4      572.78      546.36     22.27 o 
   2   7   4     1223.24     1150.63     10.98 o 
   3   7   4       42.58       33.84      1.91 o 
   4   7   4      340.90      341.57      6.54 o 
   5   7   4      166.59      153.84      4.85 o 
   6   7   4      397.70      393.70     11.44 o 
   7   7   4       95.76      108.43      8.29 o 
   8   7   4       62.82       67.63      7.44 o 
   9   7   4        8.89       17.54      3.98 o 
  10   7   4       14.31        9.89      5.38 o 
 -12   8   4        2.79        0.23      6.86 o 
 -11   8   4       39.21       35.05      8.52 o 
 -10   8   4       49.65       52.37      6.70 o 
  -9   8   4       13.51       13.50      4.63 o 
  -8   8   4      337.83      339.84     27.72 o 
  -7   8   4      138.30      138.22     12.80 o 
  -6   8   4        1.58        0.89      2.68 o 
  -5   8   4       15.66       15.05      3.37 o 
  -4   8   4      267.22      253.24     11.90 o 
  -3   8   4      263.81      241.91      8.03 o 
  -2   8   4      166.94      191.95      7.89 o 
  -1   8   4      123.98      135.29      5.06 o 
   0   8   4      497.23      443.97     11.72 o 
   1   8   4     1061.48     1043.45     15.82 o 
   2   8   4      110.65      101.49      3.67 o 
   3   8   4      715.01      669.40      7.91 o 
   4   8   4       72.20       65.24      4.85 o 
   5   8   4       38.70       39.70      4.21 o 
   6   8   4       63.67       68.86      8.85 o 
   7   8   4       46.93       38.62      4.64 o 
   8   8   4       71.31       62.21      5.99 o 
   9   8   4        0.18        2.95      3.21 o 
  10   8   4       45.56       44.15      7.29 o 
 -11   9   4        3.00       -8.22      9.59 o 
 -10   9   4        9.99       17.78      6.64 o 
  -9   9   4       12.65       13.94      4.48 o 
  -8   9   4       26.77       25.50     10.71 o 
  -7   9   4       15.91       18.47      8.85 o 
  -6   9   4      324.49      315.10     12.60 o 
  -5   9   4      513.60      448.13     14.34 o 
  -4   9   4      154.07      176.02      8.78 o 
  -3   9   4       35.09       29.93      4.12 o 
  -2   9   4       16.52       12.09      3.25 o 
  -1   9   4     1074.15     1072.23     14.36 o 
   0   9   4      198.13      192.05      8.46 o 
   1   9   4       19.87       26.83      3.33 o 
   2   9   4      807.71      793.06     19.18 o 
   3   9   4      148.75      133.79      5.57 o 
   4   9   4        5.82        5.54      3.18 o 
   5   9   4      126.05      120.41      6.78 o 
   6   9   4       45.26       34.91      4.40 o 
   7   9   4        0.25        1.29      3.09 o 
   8   9   4       37.48       47.99      8.33 o 
   9   9   4       70.40       70.63      7.69 o 
  10   9   4        0.59       -1.08      4.41 o 
 -11  10   4        6.42       -4.63      4.63 o 
 -10  10   4       10.19       10.30      6.47 o 
  -9  10   4       11.66       10.41      4.11 o 
  -8  10   4       55.84       65.99      7.12 o 
  -7  10   4      260.24      249.28     12.16 o 
  -6  10   4       23.01       29.62      4.84 o 
  -5  10   4        3.00        1.92      3.28 o 
  -4  10   4        0.47       -2.12      3.47 o 
  -3  10   4      528.61      505.99     25.53 o 
  -2  10   4      438.63      426.02     12.74 o 
  -1  10   4       42.15       34.37      3.14 o 
   0  10   4       11.13       13.83      2.44 o 
   1  10   4       92.96       75.11     10.92 o 
   2  10   4      705.79      669.11     14.24 o 
   3  10   4      141.34      139.85      6.40 o 
   4  10   4        1.80        3.10      4.45 o 
   5  10   4      124.17      132.18     13.02 o 
   6  10   4      107.90       98.07     11.70 o 
   7  10   4       96.99      111.22      9.08 o 
   8  10   4       62.53       56.05      7.67 o 
   9  10   4       83.27       88.93      8.75 o 
  10  10   4       13.05        9.49      7.75 o 
 -10  11   4       71.78       89.14     13.13 o 
  -9  11   4      134.96      125.19     10.87 o 
  -8  11   4       16.34       19.92      5.42 o 
  -7  11   4        4.41        3.21      4.05 o 
  -6  11   4      409.81      391.23     18.67 o 
  -5  11   4      150.64      162.89      9.49 o 
  -4  11   4        0.35        2.34      2.87 o 
  -3  11   4       22.43       22.49      5.00 o 
  -2  11   4      115.36      108.88      7.06 o 
  -1  11   4       11.32       12.74      5.35 o 
   0  11   4       17.35       16.78      2.58 o 
   1  11   4      622.00      612.60     11.91 o 
   2  11   4       99.57       96.90      6.23 o 
   3  11   4       35.97       48.55      4.53 o 
   4  11   4      285.34      297.98     18.94 o 
   5  11   4      405.12      449.48     23.55 o 
   6  11   4       24.38       31.38      7.94 o 
   7  11   4       32.12       27.47      5.44 o 
   8  11   4       94.59      119.73     10.16 o 
   9  11   4       12.82        8.99      4.83 o 
  10  11   4        5.54       12.82      7.59 o 
 -10  12   4        1.93        2.52      5.62 o 
  -9  12   4       41.68       36.82      6.28 o 
  -8  12   4       91.02       79.81      9.03 o 
  -7  12   4       89.21       97.66      8.53 o 
  -6  12   4        0.44        4.81      4.05 o 
  -5  12   4       40.42       34.49      8.10 o 
  -4  12   4       49.59       51.46      5.97 o 
  -3  12   4       50.81       58.67      5.97 o 
  -2  12   4        1.99        0.88      2.75 o 
  -1  12   4       11.53        3.49      4.96 o 
   0  12   4      319.76      307.92      9.22 o 
   1  12   4       33.85       31.42      3.35 o 
   2  12   4       94.49       99.11      5.28 o 
   3  12   4       29.05       36.55      4.36 o 
   4  12   4      640.41      638.29     28.51 o 
   5  12   4        5.73        4.96      5.58 o 
   6  12   4      235.05      268.84     20.18 o 
   7  12   4        3.47       -0.23      6.20 o 
   8  12   4       28.27       22.00      8.91 o 
   9  12   4        1.46        0.62      6.12 o 
  -9  13   4        0.41        0.66      7.09 o 
  -8  13   4       49.43       50.46      7.12 o 
  -7  13   4       18.22       16.49      5.30 o 
  -6  13   4       30.72       34.19      6.08 o 
  -5  13   4        3.36        0.40      3.82 o 
  -4  13   4       27.02       25.44      5.15 o 
  -3  13   4       71.59       92.90      9.78 o 
  -2  13   4        7.67        7.13      5.89 o 
  -1  13   4       30.15       31.63      7.65 o 
   0  13   4      172.04      176.78      6.93 o 
   1  13   4      101.18       97.05      5.46 o 
   2  13   4      105.10       98.48      5.54 o 
   3  13   4      145.77      118.00     13.75 o 
   4  13   4       40.03       57.22     10.61 o 
   5  13   4        5.37        9.96      6.66 o 
   6  13   4      181.68      209.81     18.52 o 
   7  13   4       50.82       60.08     11.39 o 
   8  13   4       14.39       -1.90      7.40 o 
  -9  14   4       70.31       57.49     11.35 o 
  -8  14   4       90.86       94.74      9.30 o 
  -7  14   4       68.89       84.41     11.97 o 
  -6  14   4        7.78        8.57      4.41 o 
  -5  14   4      202.62      203.91     24.50 o 
  -4  14   4      232.99      230.90     12.24 o 
  -3  14   4       94.73       86.83      7.92 o 
  -2  14   4      380.64      366.07     14.96 o 
  -1  14   4       68.09       77.00      7.10 o 
   0  14   4      149.96      148.71     14.45 o 
   1  14   4      113.55      125.55      6.19 o 
   2  14   4      233.26      253.30      8.72 o 
   3  14   4      100.18      108.43     11.37 o 
   4  14   4       26.34       20.26      8.17 o 
   5  14   4      202.65      230.15     19.83 o 
   6  14   4      166.10      182.54     18.48 o 
   7  14   4       29.08       20.18      9.65 o 
   8  14   4      111.90      133.26     16.50 o 
  -8  15   4       94.45      108.74     14.49 o 
  -7  15   4       70.64       76.69      8.61 o 
  -6  15   4      483.76      465.69     29.00 o 
  -5  15   4      137.03      156.39     11.15 o 
  -4  15   4      620.80      642.26     20.53 o 
  -3  15   4      644.09      646.47     30.95 o 
  -2  15   4       64.77       64.18     10.32 o 
  -1  15   4      286.09      297.40     20.59 o 
   0  15   4       44.29       40.93      5.92 o 
   1  15   4      181.07      200.39     14.41 o 
   2  15   4      301.78      293.91     21.23 o 
   3  15   4       39.91       32.42      9.80 o 
   4  15   4      686.37      700.39     33.47 o 
   5  15   4      166.05      161.00     17.59 o 
   6  15   4      230.76      281.55     22.89 o 
   7  15   4      202.34      230.92     21.65 o 
  -7  16   4      182.58      187.36     12.72 o 
  -6  16   4        1.09       -1.76      4.64 o 
  -5  16   4      478.36      478.27     19.62 o 
  -4  16   4      546.53      556.56     29.91 o 
  -3  16   4      319.22      322.03     20.78 o 
  -2  16   4      217.70      228.12     12.80 o 
  -1  16   4       17.91       15.89      5.00 o 
   0  16   4       83.26       81.17      8.06 o 
   1  16   4      163.08      165.90     10.67 o 
   2  16   4      211.75      224.84     19.64 o 
   3  16   4      757.25      788.37     35.79 o 
   4  16   4        7.46        6.47      7.13 o 
   5  16   4      416.20      475.98     29.63 o 
   6  16   4      231.53      244.83     22.00 o 
  -7  17   4       54.57       49.55     11.20 o 
  -6  17   4      310.24      316.83     26.85 o 
  -5  17   4        2.94        4.15      4.64 o 
  -4  17   4        0.53        2.69      4.75 o 
  -3  17   4      130.11      120.22     15.59 o 
  -2  17   4       16.09       11.06      4.70 o 
  -1  17   4      228.31      229.03     13.23 o 
   0  17   4       56.01       53.10      6.96 o 
   1  17   4      275.30      304.06     23.67 o 
   2  17   4      104.21       92.28     14.60 o 
   3  17   4       58.59       69.96     12.59 o 
   4  17   4      382.02      425.15     28.16 o 
   5  17   4       70.34       77.48     13.98 o 
  -6  18   4        0.63       17.59      8.60 o 
  -5  18   4        9.64       26.04      6.29 o 
  -4  18   4        7.25        9.70      5.71 o 
  -3  18   4       51.73       39.35     13.87 o 
  -2  18   4        0.00       -2.03      5.15 o 
  -1  18   4        5.74        3.87      4.22 o 
   0  18   4      102.38      109.66      9.90 o 
   1  18   4       11.94       12.74      8.87 o 
   2  18   4      207.80      216.35     20.96 o 
   3  18   4       78.60       74.77     12.59 o 
   4  18   4        0.12       -6.90      7.28 o 
  -5  19   4        0.01       12.55      8.17 o 
  -4  19   4       12.82       23.47      7.48 o 
  -3  19   4       18.05       24.03      6.34 o 
  -2  19   4        2.16        1.24      9.20 o 
  -1  19   4        0.78        4.90      4.75 o 
   0  19   4       35.68       31.65     10.11 o 
   1  19   4       14.22       22.27     10.19 o 
   2  19   4       21.55        6.08      7.28 o 
  -4  20   4        0.46        9.49      9.84 o 
  -3  20   4        0.71       -4.18      6.10 o 
  -2  20   4       19.28       11.65      5.63 o 
  -1  20   4       33.22       22.35      9.18 o 
   0  20   4        9.18       -9.18      9.18 o 
 -13   1   5        0.22        4.54      4.59 o 
 -12   1   5       10.46        7.19      7.19 o 
 -11   1   5       28.74       26.38     10.54 o 
 -10   1   5       19.72       11.41      4.57 o 
  -9   1   5       85.39       71.53      4.09 o 
  -8   1   5      221.93      214.88      6.09 o 
  -7   1   5      741.06      713.22      9.04 o 
  -6   1   5        4.56        3.32      1.76 o 
  -5   1   5       19.58       22.57      1.58 o 
  -4   1   5     1568.30     1611.68     12.79 o 
  -3   1   5      506.82      529.62      6.68 o 
  -2   1   5      798.74      828.12     12.12 o 
  -1   1   5       10.04       12.20      1.06 o 
   0   1   5      990.60     1149.92      9.89 o 
   1   1   5       51.98       65.02      1.60 o 
   2   1   5        3.39        4.28      0.89 o 
   3   1   5      365.28      354.30      4.89 o 
   4   1   5        6.31        6.25      1.14 o 
   5   1   5       87.03       84.28      2.93 o 
   6   1   5      358.60      349.06      5.34 o 
   7   1   5       43.87       45.76      2.79 o 
   8   1   5        1.37        2.88      2.56 o 
   9   1   5      101.43       97.05      9.44 o 
  10   1   5       90.87       87.73      9.57 o 
  11   1   5       19.52       19.40      6.15 o 
 -13   2   5        4.26       -5.00      6.00 o 
 -12   2   5       24.70       30.68      5.99 o 
 -11   2   5       12.27        7.77      6.24 o 
 -10   2   5       13.57       13.82      7.94 o 
  -9   2   5      190.84      182.96      7.42 o 
  -8   2   5      340.82      317.47      7.88 o 
  -7   2   5        8.65       16.60      2.39 o 
  -6   2   5     1740.63     1672.87     38.73 o 
  -5   2   5     1029.77      994.23     27.54 o 
  -4   2   5       88.93      109.55      3.86 o 
  -3   2   5      981.66      953.87     14.65 o 
  -2   2   5      773.21      878.75     10.24 o 
  -1   2   5      412.10      489.51      4.84 o 
   0   2   5        0.04        6.16      0.77 o 
   1   2   5      584.53      641.20      8.55 o 
   2   2   5       92.49       82.97      3.39 o 
   3   2   5       13.47       16.12      2.46 o 
   4   2   5     1361.74     1216.03     35.47 o 
   5   2   5      130.74      108.74      7.61 o 
   6   2   5        6.49       11.63      1.76 o 
   7   2   5      240.05      233.69      7.71 o 
   8   2   5      276.08      280.64     10.06 o 
   9   2   5       34.78       38.64      7.13 o 
  10   2   5        5.05       -1.46      5.99 o 
  11   2   5       92.32       87.55     10.10 o 
 -13   3   5        3.86       -8.37      8.37 o 
 -12   3   5       51.16       49.61      7.34 o 
 -11   3   5      134.98      144.21     10.90 o 
 -10   3   5       50.39       51.37      6.58 o 
  -9   3   5        1.04        4.50      3.76 o 
  -8   3   5      233.38      242.15      7.74 o 
  -7   3   5      653.78      603.98     14.31 o 
  -6   3   5      130.70      134.20      4.69 o 
  -5   3   5      204.20      220.53      4.95 o 
  -4   3   5      350.14      367.11      7.44 o 
  -3   3   5      300.87      284.36     16.92 o 
  -2   3   5       17.08       27.15      1.49 o 
  -1   3   5      442.10      513.73      4.94 o 
   0   3   5        5.58       14.47      1.08 o 
   1   3   5       77.35       83.63      4.10 o 
   2   3   5     2067.24     2118.67     22.25 o 
   3   3   5        5.92        4.89      2.03 o 
   4   3   5      401.69      377.21      8.40 o 
   5   3   5        5.50        4.41      1.38 o 
   6   3   5      695.14      667.97      9.94 o 
   7   3   5       55.06       54.47      4.27 o 
   8   3   5       20.69       26.01      3.11 o 
   9   3   5        3.94        2.91      4.63 o 
  10   3   5      102.21      109.24     16.13 o 
  11   3   5        1.20        1.02     10.54 o 
 -13   4   5       10.10       -3.41      6.47 o 
 -12   4   5       18.33        6.93      6.97 o 
 -11   4   5       43.13       42.08      6.57 o 
 -10   4   5      131.59      145.71     10.30 o 
  -9   4   5      174.92      168.79      8.39 o 
  -8   4   5      363.92      347.05      9.27 o 
  -7   4   5      182.21      178.21      6.18 o 
  -6   4   5       52.62       41.22      6.59 o 
  -5   4   5       15.43       18.55      3.79 o 
  -4   4   5      264.51      273.17      9.26 o 
  -3   4   5        0.28        2.69      0.98 o 
  -2   4   5      986.08      920.01     14.32 o 
  -1   4   5       35.23       20.12      1.31 o 
   0   4   5     1421.06     1454.64     11.00 o 
   1   4   5      175.09      172.47      3.96 o 
   2   4   5      672.62      687.06     13.43 o 
   3   4   5      728.70      685.93     28.24 o 
   4   4   5        0.93        2.87      1.90 o 
   5   4   5        2.88        3.39      0.99 o 
   6   4   5       49.40       47.03      4.12 o 
   7   4   5       24.05       18.42      3.19 o 
   8   4   5       79.28       88.91      5.93 o 
   9   4   5       15.64       22.66      4.26 o 
  10   4   5      149.80      183.54     25.63 o 
 -12   5   5       35.43       29.71      9.72 o 
 -11   5   5       71.72       74.15     12.24 o 
 -10   5   5        0.10       -0.89      4.09 o 
  -9   5   5      371.56      374.91     18.42 o 
  -8   5   5       38.95       40.64      3.83 o 
  -7   5   5      661.18      627.75     21.56 o 
  -6   5   5      714.73      705.99     29.94 o 
  -5   5   5       18.02       23.38      3.89 o 
  -4   5   5     2360.86     2303.40     27.24 o 
  -3   5   5      946.78      966.72     11.07 o 
  -2   5   5      335.94      294.43      5.51 o 
  -1   5   5     1289.15     1182.45     11.91 o 
   0   5   5      359.27      381.03      4.64 o 
   1   5   5     2263.52     2236.52     26.44 o 
   2   5   5      816.40      789.86     15.16 o 
   3   5   5      545.79      563.24     13.60 o 
   4   5   5      602.35      567.74     11.37 o 
   5   5   5      159.06      123.12     16.33 o 
   6   5   5      327.06      321.01      9.68 o 
   7   5   5      426.08      445.60     11.97 o 
   8   5   5       75.16       85.92      6.06 o 
   9   5   5      314.21      322.74     14.52 o 
  10   5   5        7.56       17.87      5.87 o 
 -12   6   5       35.90       36.54      6.81 o 
 -11   6   5       67.10       56.83     10.69 o 
 -10   6   5       30.68       34.75      5.90 o 
  -9   6   5       13.87       11.58      5.77 o 
  -8   6   5      464.86      448.26     15.76 o 
  -7   6   5      746.25      742.63     19.87 o 
  -6   6   5      780.39      736.20     18.01 o 
  -5   6   5     2381.97     2422.86     42.13 o 
  -4   6   5      597.96      613.86     14.54 o 
  -3   6   5     1935.50     1845.43     26.20 o 
  -2   6   5     3012.46     2866.12     24.44 o 
  -1   6   5      349.85      339.47      5.54 o 
   0   6   5      549.17      509.41      6.32 o 
   1   6   5      303.89      270.94      4.42 o 
   2   6   5      333.39      279.61     25.94 o 
   3   6   5     1887.66     1863.82     25.63 o 
   4   6   5       58.30       53.40     14.68 o 
   5   6   5     1975.46     1915.46     26.33 o 
   6   6   5      282.17      284.41      9.48 o 
   7   6   5      594.66      601.22     14.37 o 
   8   6   5      327.65      338.70     11.49 o 
   9   6   5        2.79        5.57      4.75 o 
  10   6   5       37.22       37.00      7.46 o 
 -12   7   5       82.30       90.19      9.40 o 
 -11   7   5       41.25       34.86      6.41 o 
 -10   7   5        3.52        3.49      5.73 o 
  -9   7   5      330.39      324.36     20.18 o 
  -8   7   5        0.43        0.39      4.45 o 
  -7   7   5      494.33      489.46     23.13 o 
  -6   7   5      200.78      203.18     14.84 o 
  -5   7   5      464.02      426.24     19.95 o 
  -4   7   5     2744.07     2711.27     48.11 o 
  -3   7   5     2265.92     2232.15     26.89 o 
  -2   7   5      955.22      932.06     13.26 o 
  -1   7   5      319.97      273.22      7.40 o 
   0   7   5      411.76      392.18      7.84 o 
   1   7   5      432.10      424.64      8.67 o 
   2   7   5      254.41      232.39      7.42 o 
   3   7   5      712.53      686.43     16.59 o 
   4   7   5      416.16      421.44     13.63 o 
   5   7   5      114.05      112.79      6.96 o 
   6   7   5      774.36      752.34     15.75 o 
   7   7   5      897.40      917.24     23.15 o 
   8   7   5       29.09       25.29      4.14 o 
   9   7   5      257.11      269.56     11.20 o 
  10   7   5       41.51       34.94     11.51 o 
 -12   8   5        7.99       -7.75      7.75 o 
 -11   8   5       48.25       55.96      7.58 o 
 -10   8   5       13.27       10.63      4.84 o 
  -9   8   5      280.62      313.58     22.97 o 
  -8   8   5      321.00      328.82     14.10 o 
  -7   8   5       98.99       95.67      7.76 o 
  -6   8   5      227.60      215.74     10.63 o 
  -5   8   5       88.45       74.62      6.25 o 
  -4   8   5      851.14      873.92     18.73 o 
  -3   8   5       96.50       90.72      6.03 o 
  -2   8   5     1225.20     1248.73     15.93 o 
  -1   8   5      204.66      173.95      6.16 o 
   0   8   5       27.78       29.15      4.66 o 
   1   8   5      406.19      384.65      8.56 o 
   2   8   5       49.26       46.09      3.78 o 
   3   8   5       86.73       87.01      6.65 o 
   4   8   5      387.12      380.80     13.57 o 
   5   8   5      232.01      221.88     15.77 o 
   6   8   5      132.82      140.36      7.45 o 
   7   8   5       39.88       39.99      5.92 o 
   8   8   5      314.16      308.46     11.75 o 
   9   8   5       42.48       46.60      6.86 o 
  10   8   5       11.50       27.16      9.57 o 
 -12   9   5       23.90       42.96     11.00 o 
 -11   9   5       29.16       32.18      8.91 o 
 -10   9   5      129.34      135.73     10.42 o 
  -9   9   5        0.42        1.90      5.38 o 
  -8   9   5       69.56       64.11      7.23 o 
  -7   9   5        0.46        1.94      3.42 o 
  -6   9   5       68.69       68.66      6.46 o 
  -5   9   5      140.59      152.96      8.89 o 
  -4   9   5       92.19       74.78      6.19 o 
  -3   9   5      700.07      701.33     16.48 o 
  -2   9   5      205.55      206.48      8.64 o 
  -1   9   5        0.14        9.97      2.75 o 
   0   9   5      863.54      860.76     29.11 o 
   1   9   5      383.11      368.97     10.14 o 
   2   9   5       67.70       63.79      4.09 o 
   3   9   5      119.52       97.23      4.26 o 
   4   9   5        1.69       -0.76      3.48 o 
   5   9   5      117.87      107.95      8.48 o 
   6   9   5        4.74        5.88      4.00 o 
   7   9   5      167.33      178.83      9.07 o 
   8   9   5        4.08        9.07      3.72 o 
   9   9   5       60.09       64.24      6.96 o 
 -11  10   5       52.05       42.61     10.15 o 
 -10  10   5        0.10       -4.61      4.61 o 
  -9  10   5      233.45      248.35     13.44 o 
  -8  10   5        0.90        7.77      4.07 o 
  -7  10   5       43.61       40.15      5.84 o 
  -6  10   5       28.24       32.64      4.98 o 
  -5  10   5        8.79        8.95      6.49 o 
  -4  10   5      462.12      472.93     14.87 o 
  -3  10   5        9.23       16.36      3.85 o 
  -2  10   5      490.02      515.85     14.13 o 
  -1  10   5      391.42      406.17      9.59 o 
   0  10   5       23.50       24.68      3.95 o 
   1  10   5       69.83       78.14      4.39 o 
   2  10   5      218.15      217.86      9.99 o 
   3  10   5       48.68       51.72      8.33 o 
   4  10   5        0.95        0.62      4.80 o 
   5  10   5       21.47       14.49      6.62 o 
   6  10   5        0.17       -3.22      5.46 o 
   7  10   5       31.64       37.20      9.88 o 
   8  10   5       35.23       32.85      6.72 o 
   9  10   5        3.58        3.14      7.40 o 
 -10  11   5       37.61       36.03      9.49 o 
  -9  11   5        9.00       11.42      4.99 o 
  -8  11   5      191.43      184.94     11.73 o 
  -7  11   5       30.30       18.26      4.76 o 
  -6  11   5      204.35      209.45     11.52 o 
  -5  11   5        6.29        4.49      4.07 o 
  -4  11   5        4.78        8.42      3.48 o 
  -3  11   5      296.89      275.22     11.33 o 
  -2  11   5        1.30        6.21      2.83 o 
  -1  11   5      406.73      369.34     12.25 o 
   0  11   5       42.77       54.55      4.10 o 
   1  11   5       27.43       21.34      2.94 o 
   2  11   5      286.65      294.65     12.30 o 
   3  11   5       11.88       19.45      6.43 o 
   4  11   5       76.23       66.20     10.03 o 
   5  11   5       26.71       28.28      7.79 o 
   6  11   5        0.08       -6.70      6.70 o 
   7  11   5       79.58       80.58     12.16 o 
   8  11   5       29.38       29.29      9.10 o 
   9  11   5       84.24       62.99     12.05 o 
 -10  12   5      226.10      238.86     20.42 o 
  -9  12   5       74.67       68.91     12.98 o 
  -8  12   5       65.27       56.30     12.61 o 
  -7  12   5      129.45      137.24     10.19 o 
  -6  12   5       96.82       87.73      8.07 o 
  -5  12   5       69.48       74.91      7.29 o 
  -4  12   5      139.00      135.53      9.01 o 
  -3  12   5      458.29      439.74     14.93 o 
  -2  12   5      333.94      326.86     12.48 o 
  -1  12   5      421.73      432.86     22.89 o 
   0  12   5      603.99      586.55     12.48 o 
   1  12   5      197.01      180.05      7.09 o 
   2  12   5       58.09       66.65      4.54 o 
   3  12   5      792.98      847.21     32.54 o 
   4  12   5       15.78       10.89      6.39 o 
   5  12   5      109.62      102.11     13.29 o 
   6  12   5       39.33       41.80      9.10 o 
   7  12   5        4.25       -7.40      7.40 o 
   8  12   5      145.45      158.05     17.35 o 
   9  12   5       20.30       -0.93      6.43 o 
  -9  13   5      359.11      367.83     17.32 o 
  -8  13   5      252.14      239.52     29.23 o 
  -7  13   5       11.59       15.59      4.98 o 
  -6  13   5      131.38      125.93      9.62 o 
  -5  13   5       43.51       40.92     11.47 o 
  -4  13   5      209.29      223.24     11.69 o 
  -3  13   5        2.28        4.84      6.35 o 
  -2  13   5     1197.15     1194.85     39.28 o 
  -1  13   5      427.90      446.57     28.57 o 
   0  13   5       44.20       50.94      4.38 o 
   1  13   5      944.65      988.21     16.64 o 
   2  13   5     1593.20     1567.04     27.91 o 
   3  13   5       56.87       59.27     10.54 o 
   4  13   5      855.76      959.90     36.96 o 
   5  13   5       50.61       34.59      9.76 o 
   6  13   5        7.74       12.67      8.17 o 
   7  13   5       74.46       98.32     14.14 o 
   8  13   5        4.56        3.18      6.62 o 
  -9  14   5       68.07       72.94     12.51 o 
  -8  14   5      211.35      204.56     14.51 o 
  -7  14   5      278.04      301.79     30.74 o 
  -6  14   5       20.69       27.39      6.86 o 
  -5  14   5        2.55        0.43      3.77 o 
  -4  14   5       24.62       27.74      5.12 o 
  -3  14   5       95.04      105.49     12.38 o 
  -2  14   5       85.89      102.62     13.40 o 
  -1  14   5      485.40      499.59     17.20 o 
   0  14   5     1236.15     1339.89     33.68 o 
   1  14   5      261.80      267.99      9.16 o 
   2  14   5      631.27      671.26     18.62 o 
   3  14   5     1103.20     1117.50     24.94 o 
   4  14   5        3.84        2.17      6.62 o 
   5  14   5       18.11       23.17      8.41 o 
   6  14   5      109.37      132.56     16.04 o 
   7  14   5        9.60       25.37      9.57 o 
  -8  15   5       77.95       76.49     11.43 o 
  -7  15   5      125.02      123.79     14.00 o 
  -6  15   5        6.31        7.04      4.62 o 
  -5  15   5       18.34       19.05      5.31 o 
  -4  15   5        0.86        2.45      4.13 o 
  -3  15   5        3.61        8.79      7.71 o 
  -2  15   5      162.75      172.22     10.95 o 
  -1  15   5      111.89      126.54      9.24 o 
   0  15   5        0.32        8.22      4.20 o 
   1  15   5      627.75      641.40     18.96 o 
   2  15   5      198.93      209.30     18.63 o 
   3  15   5       11.21        4.69      6.55 o 
   4  15   5       11.26       14.37      9.03 o 
   5  15   5      154.74      184.78     19.06 o 
   6  15   5        0.79        6.16      8.25 o 
   7  15   5       21.92       39.67     11.08 o 
  -7  16   5        0.00        2.33      4.68 o 
  -6  16   5        9.12        9.55      4.96 o 
  -5  16   5        0.90       -1.25      3.88 o 
  -4  16   5      103.78       77.01     13.05 o 
  -3  16   5       48.87       62.47     10.81 o 
  -2  16   5        8.94        8.95      4.59 o 
  -1  16   5       27.56       17.18      5.52 o 
   0  16   5      158.00      179.34     11.03 o 
   1  16   5      108.86      108.12     14.88 o 
   2  16   5       29.82       41.88     10.11 o 
   3  16   5       44.99       45.63     10.89 o 
   4  16   5        0.02        3.02      6.86 o 
   5  16   5       19.42       22.24      9.45 o 
   6  16   5        0.06       10.81      8.33 o 
  -7  17   5        1.42       -2.84      8.85 o 
  -6  17   5       48.17       71.53     15.90 o 
  -5  17   5      122.31      133.76     17.28 o 
  -4  17   5        0.31       -2.74     11.00 o 
  -3  17   5      126.67      129.08     15.28 o 
  -2  17   5        0.09       -0.01      5.25 o 
  -1  17   5      197.23      201.45     12.66 o 
   0  17   5       18.01       10.30      8.41 o 
   1  17   5      405.94      454.94     29.02 o 
   2  17   5        6.36        3.49      7.83 o 
   3  17   5       14.14       19.72      8.99 o 
   4  17   5       75.47       94.29     15.26 o 
   5  17   5        6.06        1.20      7.05 o 
  -6  18   5        4.20       -2.30      4.91 o 
  -5  18   5       15.73       28.58      6.48 o 
  -4  18   5      104.67      102.52     10.41 o 
  -3  18   5       31.28       36.29      6.99 o 
  -2  18   5        1.00        1.00      6.31 o 
  -1  18   5      160.88      154.46     11.71 o 
   0  18   5      267.62      229.87     21.93 o 
   1  18   5        0.17       -7.86      8.48 o 
   2  18   5       15.19       -3.33      6.74 o 
   3  18   5      167.87      194.27     20.30 o 
  -5  19   5       23.36       33.78     10.50 o 
  -4  19   5       20.02       19.72      6.42 o 
  -3  19   5       45.47       43.54     16.50 o 
  -2  19   5      108.89       97.98      9.91 o 
  -1  19   5        6.83        1.05      7.24 o 
   0  19   5        0.39        7.32      6.97 o 
   1  19   5      100.39      102.15     16.27 o 
  -3  20   5        7.66       15.34      8.10 o 
 -12   0   6      443.68      465.06     27.50 o 
 -11   0   6       15.80       29.63      8.33 o 
 -10   0   6      309.40      338.96     21.54 o 
  -9   0   6      831.99      864.49     32.11 o 
  -8   0   6      673.69      695.05     27.00 o 
  -7   0   6     1286.25     1249.14     23.91 o 
  -6   0   6     1206.41     1265.70     31.96 o 
  -5   0   6       33.66       39.90      6.47 o 
  -4   0   6       22.62       35.95      5.50 o 
  -3   0   6      217.22      209.85     10.96 o 
  -2   0   6      572.08      503.74     11.08 o 
  -1   0   6     1335.39     1407.11     22.29 o 
   0   0   6      913.10      980.81     21.02 o 
   1   0   6    10599.90    11196.66     59.04 o 
   2   0   6     1228.87     1258.77     18.56 o 
   3   0   6      186.33      171.19      7.30 o 
   4   0   6      884.34      912.48     44.28 o 
   5   0   6      664.67      665.78     21.63 o 
   6   0   6        8.07       12.56      2.59 o 
   7   0   6      133.52      148.33     14.37 o 
   8   0   6        6.42       16.43      7.52 o 
   9   0   6        1.87        2.29      7.24 o 
  10   0   6       22.30       16.19      8.91 o 
 -12   1   6        0.65       -4.58      4.58 o 
 -11   1   6      368.13      392.48     35.93 o 
 -10   1   6      425.64      443.83     17.39 o 
  -9   1   6      191.61      200.39     11.39 o 
  -8   1   6      991.95      908.10     36.32 o 
  -7   1   6      407.79      395.10     13.65 o 
  -6   1   6        0.00        0.35      2.35 o 
  -5   1   6      349.26      337.45      8.99 o 
  -4   1   6        3.66        4.60      0.91 o 
  -3   1   6      116.09      116.60      5.89 o 
  -2   1   6       35.50       42.06      2.29 o 
  -1   1   6     4902.78     5098.87     32.91 o 
   0   1   6     3098.39     3260.15     48.15 o 
   1   1   6      928.00      959.52     14.27 o 
   2   1   6     1053.24      956.63     29.08 o 
   3   1   6     2094.32     2074.53     12.93 o 
   4   1   6      243.54      251.67      5.15 o 
   5   1   6      222.98      192.95      4.08 o 
   6   1   6        5.55        6.71      1.35 o 
   7   1   6       28.18       22.28      3.96 o 
   8   1   6       21.61       24.35      7.40 o 
   9   1   6      163.57      175.06     12.64 o 
  10   1   6      155.28      166.88     12.90 o 
 -12   2   6      192.58      204.33     13.42 o 
 -11   2   6       43.31       36.98      6.65 o 
 -10   2   6      291.58      315.62     14.74 o 
  -9   2   6      197.25      189.67     11.13 o 
  -8   2   6       54.67       47.99      3.18 o 
  -7   2   6      892.52      788.24     39.33 o 
  -6   2   6      141.30      138.97      7.92 o 
  -5   2   6      460.43      454.57      8.20 o 
  -4   2   6      327.60      344.34      6.03 o 
  -3   2   6      150.88      143.94      5.15 o 
  -2   2   6      710.66      755.34      9.80 o 
  -1   2   6       13.17       19.55      1.68 o 
   0   2   6     5273.46     5378.12     41.84 o 
   1   2   6      609.24      596.67      6.59 o 
   2   2   6       43.75       38.56      1.83 o 
   3   2   6      192.21      186.83      7.24 o 
   4   2   6      620.55      579.73     12.98 o 
   5   2   6      123.71      121.66      5.05 o 
   6   2   6       63.86       58.14      3.95 o 
   7   2   6      316.62      312.92     10.02 o 
   8   2   6       55.89       52.45      7.32 o 
   9   2   6        1.34       -4.54      4.90 o 
  10   2   6       97.11      106.59     10.62 o 
 -12   3   6       51.50       57.51      8.08 o 
 -11   3   6      232.35      258.81     14.12 o 
 -10   3   6      112.33      113.37     20.42 o 
  -9   3   6      185.46      190.59     12.27 o 
  -8   3   6       79.78       75.61      7.01 o 
  -7   3   6        4.70        3.48      1.41 o 
  -6   3   6      942.75      929.92     19.72 o 
  -5   3   6       62.71       70.12      5.61 o 
  -4   3   6      644.05      686.92     16.52 o 
  -3   3   6       56.58       54.57      4.27 o 
  -2   3   6     1109.26     1114.11     16.31 o 
  -1   3   6     1866.97     1881.35     12.67 o 
   0   3   6     1334.19     1349.62     14.05 o 
   1   3   6      973.81      936.50     16.41 o 
   2   3   6      161.52      154.21      6.60 o 
   3   3   6        0.10       -2.18      2.18 o 
   4   3   6     2196.87     2144.19     26.23 o 
   5   3   6       54.29       58.89      4.00 o 
   6   3   6     1083.71     1089.48     16.23 o 
   7   3   6       65.70       52.76      4.19 o 
   8   3   6       55.59       60.10      8.15 o 
   9   3   6       81.99       94.16      9.70 o 
  10   3   6       19.85       32.23      7.62 o 
 -12   4   6       30.91       27.92      7.75 o 
 -11   4   6       54.17       51.44      9.03 o 
 -10   4   6      347.63      357.79     16.48 o 
  -9   4   6      418.93      424.56     16.10 o 
  -8   4   6      405.85      415.60     15.11 o 
  -7   4   6       56.68       53.60      4.99 o 
  -6   4   6        4.73       13.41      1.61 o 
  -5   4   6     2568.43     2539.65     30.85 o 
  -4   4   6        0.02        1.10      0.46 o 
  -3   4   6      450.58      459.90      7.49 o 
  -2   4   6       14.50       13.39      1.35 o 
  -1   4   6        9.60       13.67      1.30 o 
   0   4   6     2399.58     2311.23     24.09 o 
   1   4   6      693.93      656.61      8.15 o 
   2   4   6     3171.45     3049.93     29.59 o 
   3   4   6      213.50      229.03      8.77 o 
   4   4   6      109.35      126.36      7.17 o 
   5   4   6     2182.41     2153.12     29.04 o 
   6   4   6      276.20      286.44      8.89 o 
   7   4   6      137.66      128.63      6.48 o 
   8   4   6      265.13      264.15     19.62 o 
   9   4   6       25.29       31.89      8.62 o 
  10   4   6      170.48      173.23     16.93 o 
 -12   5   6       65.96       67.87     12.28 o 
 -11   5   6        8.81       14.48      5.48 o 
 -10   5   6       95.66       92.96      7.15 o 
  -9   5   6      101.38      108.38      8.82 o 
  -8   5   6        7.02       10.39      4.09 o 
  -7   5   6      580.85      576.77     15.03 o 
  -6   5   6     2577.75     2463.83     32.85 o 
  -5   5   6      161.76      151.17     10.27 o 
  -4   5   6      595.77      567.54      8.09 o 
  -3   5   6       64.03       78.49      3.22 o 
  -2   5   6     1602.60     1694.44     15.88 o 
  -1   5   6       18.56       38.12      4.36 o 
   0   5   6       46.78       36.82      2.46 o 
   1   5   6      541.73      533.49     17.75 o 
   2   5   6       81.89       87.99      5.74 o 
   3   5   6     1868.57     1821.16     25.14 o 
   4   5   6     1909.02     1846.33     26.66 o 
   5   5   6       30.19       29.96      4.68 o 
   6   5   6      401.06      379.38     10.69 o 
   7   5   6      349.63      343.44     10.66 o 
   8   5   6       90.53      100.56      8.17 o 
   9   5   6       75.41       65.05     17.76 o 
  10   5   6       16.30        7.11      7.75 o 
 -12   6   6       22.52       29.13      9.96 o 
 -11   6   6       42.61       40.06      9.80 o 
 -10   6   6        0.12        7.79      6.08 o 
  -9   6   6      172.19      169.00     10.91 o 
  -8   6   6      109.21      118.78      8.81 o 
  -7   6   6      188.10      189.73     10.16 o 
  -6   6   6       27.73       40.02      5.30 o 
  -5   6   6     1813.89     1781.95     26.92 o 
  -4   6   6      768.29      749.68     10.66 o 
  -3   6   6      986.57     1021.78     14.68 o 
  -2   6   6      159.41      186.88      8.39 o 
  -1   6   6     1844.34     1948.72     14.36 o 
   0   6   6       48.25       40.82      2.32 o 
   1   6   6     1037.07      974.42     11.67 o 
   2   6   6      333.12      328.28     10.88 o 
   3   6   6        5.24        1.29      2.51 o 
   4   6   6       15.83       18.62      4.05 o 
   5   6   6      863.73      804.63     26.46 o 
   6   6   6      334.67      306.04     12.86 o 
   7   6   6       16.89       22.97      3.72 o 
   8   6   6       39.72       39.46      4.72 o 
   9   6   6      163.55      165.18     17.70 o 
  10   6   6        0.18        8.85      5.72 o 
 -12   7   6       50.64       74.22     13.17 o 
 -11   7   6        1.47        0.97      5.77 o 
 -10   7   6        4.47        3.99      6.31 o 
  -9   7   6       53.64       48.38      9.57 o 
  -8   7   6        7.78        6.20      5.11 o 
  -7   7   6       11.30       13.21      6.08 o 
  -6   7   6      587.34      540.75     24.25 o 
  -5   7   6      872.99      816.22     28.59 o 
  -4   7   6       21.06       37.92      7.48 o 
  -3   7   6     1288.71     1288.51     20.91 o 
  -2   7   6     2481.54     2493.33     22.44 o 
  -1   7   6      213.19      205.36      4.71 o 
   0   7   6       21.33       35.24      2.16 o 
   1   7   6      360.33      324.96     12.80 o 
   2   7   6      602.72      573.06     14.93 o 
   3   7   6      113.32      114.02      7.33 o 
   4   7   6      220.06      215.01     10.25 o 
   5   7   6      505.75      495.29     15.95 o 
   6   7   6       85.64       91.21      7.75 o 
   7   7   6       32.99       30.84      5.68 o 
   8   7   6      151.82      148.79     10.51 o 
   9   7   6       98.97      114.70     15.50 o 
 -12   8   6      110.72      132.33     16.74 o 
 -11   8   6       58.14       42.36      6.96 o 
 -10   8   6       18.45       12.83      4.98 o 
  -9   8   6       30.51       40.48      9.06 o 
  -8   8   6      186.76      170.64     15.84 o 
  -7   8   6      132.26      126.29     13.17 o 
  -6   8   6      115.71      125.90     12.59 o 
  -5   8   6       63.16       83.40      6.73 o 
  -4   8   6      584.90      545.83     15.15 o 
  -3   8   6      603.53      598.18     32.08 o 
  -2   8   6       31.48       35.94      3.28 o 
  -1   8   6      703.99      735.53     18.75 o 
   0   8   6      674.84      627.84     11.15 o 
   1   8   6        0.08        2.49      1.04 o 
   2   8   6      223.60      179.94      9.65 o 
   3   8   6        3.88       10.67      5.40 o 
   4   8   6      193.26      186.00     11.85 o 
   5   8   6        4.27        1.56      3.27 o 
   6   8   6      177.70      152.77     10.20 o 
   7   8   6      102.17      108.99      9.21 o 
   8   8   6       73.71       68.77     11.23 o 
   9   8   6       16.95       27.62      9.37 o 
 -11   9   6       38.09       46.03     12.78 o 
 -10   9   6       83.13       86.05      8.64 o 
  -9   9   6        4.09        3.63      4.09 o 
  -8   9   6        1.58        5.75      4.17 o 
  -7   9   6       83.14       77.10      7.63 o 
  -6   9   6       52.49       46.25      5.72 o 
  -5   9   6       86.89       76.02      6.72 o 
  -4   9   6        2.00        4.61      3.15 o 
  -3   9   6        9.09        4.25      2.83 o 
  -2   9   6      108.82       82.88      4.77 o 
  -1   9   6       21.52       18.85      2.64 o 
   0   9   6      486.12      455.56     13.63 o 
   1   9   6       82.00       82.24      4.93 o 
   2   9   6        0.16        3.71      1.96 o 
   3   9   6        7.89        7.24      4.15 o 
   4   9   6      254.20      238.33     11.67 o 
   5   9   6      229.06      211.72     11.62 o 
   6   9   6      148.51      129.04      9.76 o 
   7   9   6        3.39        0.56      3.82 o 
   8   9   6       22.70       24.49     12.76 o 
   9   9   6       38.22       49.86     12.09 o 
 -11  10   6        1.84        5.04      6.43 o 
 -10  10   6        1.08       -0.60      4.03 o 
  -9  10   6       24.56       32.48      6.27 o 
  -8  10   6       15.20       14.54      4.87 o 
  -7  10   6       24.75       30.96      5.51 o 
  -6  10   6       71.85       88.26     16.23 o 
  -5  10   6       72.04       74.44      7.38 o 
  -4  10   6      316.07      323.66     12.62 o 
  -3  10   6      260.33      243.29     15.57 o 
  -2  10   6        1.74        4.34      5.54 o 
  -1  10   6      151.11      155.13      6.28 o 
   0  10   6       77.67       74.17      6.35 o 
   1  10   6      161.33      157.68      6.11 o 
   2  10   6        1.93        5.38      5.29 o 
   3  10   6        8.17       11.04      5.58 o 
   4  10   6       13.54       20.84      6.55 o 
   5  10   6       53.51       38.54      8.14 o 
   6  10   6       57.74       56.33      7.37 o 
   7  10   6       13.25       24.54      7.09 o 
   8  10   6       89.62       91.87      9.52 o 
 -10  11   6       63.52       67.97     11.54 o 
  -9  11   6        7.33        1.08     13.50 o 
  -8  11   6       40.58       42.01      6.84 o 
  -7  11   6        5.68        5.18      4.59 o 
  -6  11   6       98.29      106.47      8.58 o 
  -5  11   6      982.35      984.24     23.40 o 
  -4  11   6       41.50       40.23      7.09 o 
  -3  11   6      520.49      491.15     15.26 o 
  -2  11   6      540.58      515.66     14.98 o 
  -1  11   6      451.52      440.73     18.38 o 
   0  11   6       17.61       15.60      2.82 o 
   1  11   6      303.97      291.53      8.59 o 
   2  11   6        0.86        0.93      5.58 o 
   3  11   6        9.10        4.45      5.11 o 
   4  11   6      126.79      125.40     13.71 o 
   5  11   6       63.48       53.81      9.61 o 
   6  11   6       14.04        2.71      5.69 o 
   7  11   6       87.52       89.33     12.67 o 
   8  11   6      140.59      140.12     16.31 o 
 -10  12   6        0.37       -0.43     13.83 o 
  -9  12   6       52.25       52.42      7.72 o 
  -8  12   6        6.14        0.58      4.26 o 
  -7  12   6      262.59      279.04     21.91 o 
  -6  12   6      175.28      169.36     10.94 o 
  -5  12   6       87.79       83.09      7.84 o 
  -4  12   6      904.67      869.66     32.08 o 
  -3  12   6      360.06      363.75     13.77 o 
  -2  12   6        4.72        3.41      4.75 o 
  -1  12   6      280.79      271.61     11.54 o 
   0  12   6      536.93      518.67     12.14 o 
   1  12   6       20.94       20.77      4.23 o 
   2  12   6        5.02        6.43      3.82 o 
   3  12   6      169.13      189.78     16.39 o 
   4  12   6        1.74        3.29      6.66 o 
   5  12   6        2.94        6.00      6.08 o 
   6  12   6      257.09      250.21     20.03 o 
   7  12   6      137.83      147.40     16.66 o 
   8  12   6        0.52        2.36      6.04 o 
  -9  13   6       43.79       38.55      6.75 o 
  -8  13   6      114.47       86.97      9.23 o 
  -7  13   6      158.90      146.29     11.20 o 
  -6  13   6       36.95       28.58      5.61 o 
  -5  13   6      197.57      189.97     11.45 o 
  -4  13   6        0.80       -1.07      3.66 o 
  -3  13   6      531.41      530.78     17.19 o 
  -2  13   6      194.13      178.27     16.43 o 
  -1  13   6        0.00        0.81      6.47 o 
   0  13   6       46.77       51.85      4.59 o 
   1  13   6       50.21       48.26      7.50 o 
   2  13   6        6.53       10.18      4.33 o 
   3  13   6       74.91       75.23     11.23 o 
   4  13   6       94.33       99.36     13.09 o 
   5  13   6      111.79      101.57     13.71 o 
   6  13   6        0.30       -7.36      7.36 o 
   7  13   6       28.09       30.68     10.50 o 
   8  13   6       55.65       56.40     12.01 o 
  -9  14   6       35.29       39.66      6.98 o 
  -8  14   6       61.23       55.81     10.69 o 
  -7  14   6      125.06      119.37     28.63 o 
  -6  14   6      237.02      253.84     14.02 o 
  -5  14   6      189.92      199.77     12.98 o 
  -4  14   6       68.69       66.48      7.33 o 
  -3  14   6       55.70       56.01      6.60 o 
  -2  14   6      221.31      219.03     19.06 o 
  -1  14   6        1.62        0.29      6.04 o 
   0  14   6       49.60       54.16      4.67 o 
   1  14   6       66.78       68.94      6.76 o 
   2  14   6      270.72      298.45     13.31 o 
   3  14   6      135.10      133.49      9.74 o 
   4  14   6       44.61       39.24      9.68 o 
   5  14   6       47.67       41.14     10.54 o 
   6  14   6       76.76       76.74     13.52 o 
   7  14   6       17.45       18.17      8.95 o 
  -8  15   6       10.43       11.94      6.24 o 
  -7  15   6      143.96      145.71     12.74 o 
  -6  15   6       26.82       19.39      6.12 o 
  -5  15   6        8.24       10.37      5.12 o 
  -4  15   6      550.52      592.74     20.08 o 
  -3  15   6      311.66      331.91     23.90 o 
  -2  15   6      561.50      600.66     19.82 o 
  -1  15   6      244.81      258.44     15.28 o 
   0  15   6       17.88       23.61      4.92 o 
   1  15   6       77.80       78.68     13.02 o 
   2  15   6      119.49      164.68     17.20 o 
   3  15   6       64.11       69.61     12.51 o 
   4  15   6      176.35      191.76     19.18 o 
   5  15   6        0.01        5.19      7.36 o 
   6  15   6      148.80      163.52     18.94 o 
  -8  16   6       13.43       28.36      8.91 o 
  -7  16   6        9.32       10.20      4.81 o 
  -6  16   6       23.54       23.92      7.77 o 
  -5  16   6      206.11      248.55     14.31 o 
  -4  16   6        0.72        9.34      7.32 o 
  -3  16   6      760.15      751.06     23.51 o 
  -2  16   6      147.78      160.49     12.47 o 
  -1  16   6       75.27       68.14      7.66 o 
   0  16   6      286.99      304.21     23.48 o 
   1  16   6       85.98       76.66     13.21 o 
   2  16   6       83.68      115.71     15.57 o 
   3  16   6       82.53       74.42     12.98 o 
   4  16   6        0.36       -2.98      6.74 o 
   5  16   6      116.58      104.87     15.61 o 
  -7  17   6        2.09       -8.25      8.25 o 
  -6  17   6       20.95       10.76     11.97 o 
  -5  17   6       97.61       94.95     14.95 o 
  -4  17   6       19.56       22.12      5.85 o 
  -3  17   6       11.57       12.45      7.98 o 
  -2  17   6       41.62       43.68     10.27 o 
  -1  17   6      424.58      483.18     30.33 o 
   0  17   6       24.31       41.33     11.82 o 
   1  17   6      108.82       89.87     14.41 o 
   2  17   6      212.61      226.39     21.65 o 
   3  17   6        1.07        7.36      7.09 o 
   4  17   6       59.14       56.67     12.44 o 
  -6  18   6       29.24       16.31      9.53 o 
  -5  18   6        0.58        2.84     15.63 o 
  -4  18   6        7.40        7.99      6.39 o 
  -3  18   6        5.10        5.94      5.52 o 
  -2  18   6       80.83       69.02      8.68 o 
  -1  18   6       50.63       52.99     11.74 o 
   0  18   6      307.84      301.54     25.53 o 
   1  18   6      102.13      119.93     16.74 o 
   2  18   6        0.96       16.89      9.65 o 
  -4  19   6        2.62        1.06      7.65 o 
  -3  19   6       28.01       13.36      7.96 o 
  -2  19   6        9.90       10.85      7.90 o 
  -1  19   6       86.18       84.14     15.26 o 
   0  19   6       41.13       52.61     13.40 o 
 -12   1   7        0.00        0.59      4.68 o 
 -11   1   7       62.90       68.52      8.33 o 
 -10   1   7      170.68      179.05     11.62 o 
  -9   1   7       93.37      103.50     12.78 o 
  -8   1   7      170.17      187.69      8.62 o 
  -7   1   7       80.88       74.37      6.66 o 
  -6   1   7      144.51      149.98      6.90 o 
  -5   1   7       16.30       11.92      2.53 o 
  -4   1   7      156.16      152.19      8.23 o 
  -3   1   7     1265.06     1263.32     15.94 o 
  -2   1   7      147.42      156.91      3.57 o 
  -1   1   7      568.58      595.57      7.39 o 
   0   1   7      589.45      558.01      8.74 o 
   1   1   7      741.40      717.44      8.27 o 
   2   1   7      213.38      171.94      6.29 o 
   3   1   7      675.26      631.60      8.35 o 
   4   1   7       20.30       15.20      1.48 o 
   5   1   7       46.84       49.53      5.62 o 
   6   1   7        0.28        0.03      4.09 o 
   7   1   7       21.91       14.61      4.75 o 
   8   1   7       22.99       39.41      7.01 o 
   9   1   7        0.01       -5.36      7.84 o 
  10   1   7       14.52       11.63     11.20 o 
 -12   2   7      239.05      248.00     14.98 o 
 -11   2   7      384.67      382.81     17.55 o 
 -10   2   7      184.31      192.68     12.23 o 
  -9   2   7      196.90      199.56     11.59 o 
  -8   2   7       19.73       18.12      4.65 o 
  -7   2   7       94.48       94.44      7.44 o 
  -6   2   7      174.37      152.54     15.67 o 
  -5   2   7      591.05      590.39      8.23 o 
  -4   2   7     1266.79     1289.01     11.67 o 
  -3   2   7      201.67      234.43      5.98 o 
  -2   2   7     3510.49     3511.32     17.56 o 
  -1   2   7     2676.17     2647.01     22.95 o 
   0   2   7      126.21      119.72      3.88 o 
   1   2   7      590.14      544.91      8.02 o 
   2   2   7     1509.37     1409.19     54.23 o 
   3   2   7       29.56       29.71      3.42 o 
   4   2   7      459.98      410.88     11.40 o 
   5   2   7       32.44       29.63      3.80 o 
   6   2   7       21.25       17.97      3.57 o 
   7   2   7       39.18       43.39      6.55 o 
   8   2   7      102.79       98.73      9.45 o 
   9   2   7      161.68      179.38     16.50 o 
  10   2   7       15.59       10.49      5.76 o 
 -12   3   7       21.84       22.96     15.92 o 
 -11   3   7      172.52      193.65     12.79 o 
 -10   3   7      216.67      239.92     18.67 o 
  -9   3   7       92.44       84.38      6.50 o 
  -8   3   7       27.30       22.29      5.62 o 
  -7   3   7       14.41       12.17      4.88 o 
  -6   3   7      461.80      464.91     14.51 o 
  -5   3   7       14.48       15.69      2.14 o 
  -4   3   7     1576.86     1627.32     16.09 o 
  -3   3   7     2297.39     2166.88     20.89 o 
  -2   3   7      500.32      514.71      9.29 o 
  -1   3   7      978.97      921.62      8.50 o 
   0   3   7     3242.77     3259.64     34.08 o 
   1   3   7      948.19      937.09     35.10 o 
   2   3   7       91.05       83.90      5.30 o 
   3   3   7      168.98      170.45      7.61 o 
   4   3   7        0.10       -0.03      2.34 o 
   5   3   7        3.29        3.25      2.58 o 
   6   3   7       98.46      112.61      7.16 o 
   7   3   7      203.92      223.71     18.13 o 
   8   3   7        0.76        8.65      5.49 o 
   9   3   7       36.57       41.03      7.66 o 
  10   3   7       40.88       48.52     12.84 o 
 -12   4   7       35.17       37.23      7.12 o 
 -11   4   7      205.35      225.26     13.88 o 
 -10   4   7        8.91        7.07      3.68 o 
  -9   4   7       28.04       30.17      5.57 o 
  -8   4   7       61.30       59.96      6.61 o 
  -7   4   7       31.04       32.26      4.99 o 
  -6   4   7      403.28      391.05     13.49 o 
  -5   4   7     1021.65     1024.24     20.32 o 
  -4   4   7       88.30       90.75      6.06 o 
  -3   4   7      522.74      501.93     10.33 o 
  -2   4   7     1122.35     1084.33     11.92 o 
  -1   4   7     1957.19     1939.38     13.04 o 
   0   4   7        2.03        7.72      1.66 o 
   1   4   7      594.09      533.38     14.95 o 
   2   4   7        1.92        5.27      2.38 o 
   3   4   7       20.29       25.02      3.64 o 
   4   4   7      721.77      719.89     16.63 o 
   5   4   7      106.75      126.30      7.64 o 
   6   4   7       10.62       12.99      4.44 o 
   7   4   7       18.20       14.45      5.85 o 
   8   4   7      320.67      313.36     22.62 o 
   9   4   7       60.77       69.37      8.99 o 
 -12   5   7        5.23       22.31      8.75 o 
 -11   5   7        7.31        3.18      4.45 o 
 -10   5   7       10.77        5.91      4.17 o 
  -9   5   7        0.01        6.84      6.97 o 
  -8   5   7        9.03        6.51      4.73 o 
  -7   5   7      511.61      497.01     16.22 o 
  -6   5   7       50.86       54.06     11.62 o 
  -5   5   7      342.76      305.48     11.49 o 
  -4   5   7      608.91      537.66     17.78 o 
  -3   5   7      354.11      364.05      6.26 o 
  -2   5   7       18.96       18.23      1.60 o 
  -1   5   7      300.90      262.68      7.39 o 
   0   5   7        0.01        0.55      0.91 o 
   1   5   7       88.92       75.04      3.15 o 
   2   5   7      139.74      147.35     10.23 o 
   3   5   7      598.88      614.81     15.37 o 
   4   5   7       94.30       97.84      7.21 o 
   5   5   7      126.02      138.19      8.22 o 
   6   5   7      534.58      547.48     16.60 o 
   7   5   7      124.96      116.61     10.69 o 
   8   5   7       38.56       44.55     10.85 o 
   9   5   7      118.35      129.14     11.80 o 
 -12   6   7       10.74        7.05      6.74 o 
 -11   6   7       28.58       32.46      9.22 o 
 -10   6   7        0.33       -4.21      4.21 o 
  -9   6   7        0.76        1.95      3.89 o 
  -8   6   7       92.05       88.71      7.90 o 
  -7   6   7        0.35        0.55      3.20 o 
  -6   6   7      167.32      154.38      9.02 o 
  -5   6   7        1.66        5.47      2.95 o 
  -4   6   7      358.05      311.25      6.56 o 
  -3   6   7      692.87      610.40      9.61 o 
  -2   6   7      229.16      198.76      9.03 o 
  -1   6   7     2642.32     2493.70     17.37 o 
   0   6   7      105.52      106.79      3.81 o 
   1   6   7      179.74      178.24      5.01 o 
   2   6   7      207.68      226.26      9.47 o 
   3   6   7      685.73      641.79     16.35 o 
   4   6   7      319.07      313.42     12.13 o 
   5   6   7      590.98      595.04     17.23 o 
   6   6   7       90.68       85.75      7.41 o 
   7   6   7      255.68      274.49     17.32 o 
   8   6   7       90.28       83.95     13.36 o 
   9   6   7       68.13       79.30     14.14 o 
 -12   7   7       55.28       62.37     13.09 o 
 -11   7   7       17.79       19.61      8.10 o 
 -10   7   7        1.36       -3.84      5.62 o 
  -9   7   7      118.66      106.53     13.79 o 
  -8   7   7      185.39      189.90     16.62 o 
  -7   7   7       13.48        9.79      4.11 o 
  -6   7   7       23.66       20.78      4.43 o 
  -5   7   7      240.45      213.37     15.73 o 
  -4   7   7        4.85       14.88      5.66 o 
  -3   7   7        9.04        8.33      4.61 o 
  -2   7   7      323.64      330.20      8.56 o 
  -1   7   7       24.98       19.38      2.87 o 
   0   7   7      266.82      268.98      7.72 o 
   1   7   7     1767.64     1661.07     30.78 o 
   2   7   7      224.16      212.78      9.62 o 
   3   7   7      523.94      550.35     15.84 o 
   4   7   7      450.22      425.25     21.13 o 
   5   7   7      309.79      299.05     12.91 o 
   6   7   7       29.92       29.27      5.20 o 
   7   7   7      217.00      214.32     12.42 o 
   8   7   7       14.47        9.34      8.21 o 
   9   7   7       20.99       41.26     11.27 o 
 -11   8   7        0.20        7.38      4.31 o 
 -10   8   7      149.13      165.49     16.93 o 
  -9   8   7      496.55      529.48     28.28 o 
  -8   8   7      106.34       93.01     12.59 o 
  -7   8   7     1047.12     1012.55     36.41 o 
  -6   8   7      405.22      398.62     22.39 o 
  -5   8   7        0.85        1.78      4.84 o 
  -4   8   7      550.44      524.84     31.67 o 
  -3   8   7        0.44        1.47      3.04 o 
  -2   8   7       59.40       50.92      3.76 o 
  -1   8   7      205.77      201.05      4.95 o 
   0   8   7       88.54       85.15      4.41 o 
   1   8   7      964.69      890.40     13.73 o 
   2   8   7      911.18      885.36     20.10 o 
   3   8   7     2268.41     2223.68     32.84 o 
   4   8   7       25.14       32.45      5.27 o 
   5   8   7        7.86       22.58      4.96 o 
   6   8   7      468.12      476.82     17.37 o 
   7   8   7      106.67      113.69      9.55 o 
   8   8   7       39.93       36.76      9.80 o 
   9   8   7        2.73        3.02      5.50 o 
 -11   9   7      134.81      143.80     11.65 o 
 -10   9   7       70.46       89.94     11.10 o 
  -9   9   7      292.52      305.31     15.22 o 
  -8   9   7     1435.70     1506.67     31.53 o 
  -7   9   7       31.79       34.97      6.99 o 
  -6   9   7      806.69      787.23     20.96 o 
  -5   9   7     1186.89     1149.39     29.94 o 
  -4   9   7      223.73      232.07     10.64 o 
  -3   9   7      527.65      535.87     14.85 o 
  -2   9   7       79.92       94.02      5.13 o 
  -1   9   7      254.75      293.11      8.27 o 
   0   9   7      114.87      112.13      4.70 o 
   1   9   7      525.80      509.02     11.17 o 
   2   9   7     1956.85     1822.95     43.62 o 
   3   9   7       31.40       34.87      7.84 o 
   4   9   7      485.17      470.18     16.60 o 
   5   9   7      759.88      758.19     21.76 o 
   6   9   7      115.41      117.24      9.68 o 
   7   9   7      153.03      170.40     11.82 o 
   8   9   7       28.91       25.80      5.84 o 
 -11  10   7       26.48       10.30      7.09 o 
 -10  10   7      362.99      366.85     17.58 o 
  -9  10   7      399.27      412.20     17.91 o 
  -8  10   7      374.06      376.76     16.67 o 
  -7  10   7      715.72      705.93     21.34 o 
  -6  10   7      629.50      637.85     19.41 o 
  -5  10   7       74.77       73.09      7.17 o 
  -4  10   7     1748.04     1712.57     28.89 o 
  -3  10   7       65.02       70.59      6.21 o 
  -2  10   7      556.24      561.53     12.26 o 
  -1  10   7       79.66      101.22      5.31 o 
   0  10   7      471.54      479.23     15.50 o 
   1  10   7      627.93      632.05     20.69 o 
   2  10   7       10.28       11.20      6.00 o 
   3  10   7      940.15      863.05     32.08 o 
   4  10   7      620.25      613.19     27.54 o 
   5  10   7       24.89       29.64      5.69 o 
   6  10   7      125.44      130.35     10.32 o 
   7  10   7       90.39       95.98      9.26 o 
   8  10   7       48.02       36.22      7.05 o 
 -10  11   7        4.14        4.94      6.20 o 
  -9  11   7       95.38       86.54      9.06 o 
  -8  11   7      430.12      423.27     17.86 o 
  -7  11   7        0.04        1.65      8.81 o 
  -6  11   7      663.78      686.63     20.66 o 
  -5  11   7      254.38      244.28     12.27 o 
  -4  11   7       57.09       53.88      6.14 o 
  -3  11   7      511.93      467.10     15.04 o 
  -2  11   7        0.24        2.99      3.99 o 
  -1  11   7      371.51      371.38     17.47 o 
   0  11   7      163.71      185.80     10.20 o 
   1  11   7        3.30        9.01      2.52 o 
   2  11   7      762.65      790.85     31.49 o 
   3  11   7      138.31      127.14     13.67 o 
   4  11   7      148.28      158.67     15.30 o 
   5  11   7       44.16       56.40     10.15 o 
   6  11   7        0.08       -3.10      6.24 o 
   7  11   7       45.17       43.77     10.46 o 
   8  11   7        4.47       14.68      7.55 o 
 -10  12   7       99.74       96.77      9.85 o 
  -9  12   7        0.05       -5.00      5.00 o 
  -8  12   7       68.25       61.79      7.96 o 
  -7  12   7        0.40       -7.54     15.46 o 
  -6  12   7       18.25       20.48      5.09 o 
  -5  12   7      201.58      204.25     11.61 o 
  -4  12   7       44.98       59.84      6.65 o 
  -3  12   7      373.37      404.98     14.58 o 
  -2  12   7      228.45      206.62     10.15 o 
  -1  12   7        1.48        0.50      3.16 o 
   0  12   7      288.70      279.99      9.22 o 
   1  12   7      145.47      140.86      9.45 o 
   2  12   7        0.01       -4.13      4.13 o 
   3  12   7       38.55       48.23     10.07 o 
   4  12   7        0.00       -6.08      6.47 o 
   5  12   7       13.79       15.07      7.21 o 
   6  12   7        4.32       -3.64      6.93 o 
   7  12   7       30.59       24.79      8.75 o 
   8  12   7      110.40      132.02     15.88 o 
 -10  13   7        5.39       -0.31      6.16 o 
  -9  13   7       17.45        8.32      5.00 o 
  -8  13   7       24.16       32.04      6.45 o 
  -7  13   7       29.10       29.53      6.23 o 
  -6  13   7       24.13       26.66      5.47 o 
  -5  13   7       73.30       71.70      7.67 o 
  -4  13   7      348.38      362.27     15.02 o 
  -3  13   7        2.10        5.57      3.72 o 
  -2  13   7      443.09      425.74     25.68 o 
  -1  13   7      221.86      221.82     11.43 o 
   0  13   7        2.38        4.01      2.52 o 
   1  13   7       38.55       43.10      6.99 o 
   2  13   7       14.91       23.53      4.80 o 
   3  13   7       11.74       17.97      7.83 o 
   4  13   7        2.93        0.04      6.82 o 
   5  13   7       79.34       71.59     12.82 o 
   6  13   7      101.55       85.96     14.22 o 
   7  13   7        6.13        3.95      6.86 o 
  -9  14   7       32.13       33.39      9.57 o 
  -8  14   7        2.65       14.34     12.36 o 
  -7  14   7       16.22       11.92      5.14 o 
  -6  14   7      352.47      371.94     23.51 o 
  -5  14   7        6.42        1.40      4.02 o 
  -4  14   7      127.23      123.79      9.70 o 
  -3  14   7      233.52      226.13     12.07 o 
  -2  14   7      130.46      138.03     15.96 o 
  -1  14   7       51.30       53.42     10.85 o 
   0  14   7       31.48       32.38      7.22 o 
   1  14   7       83.68       65.51     12.14 o 
   2  14   7       21.21       17.39      4.96 o 
   3  14   7        8.36        6.85      4.27 o 
   4  14   7      289.67      323.39     24.02 o 
   5  14   7        3.32        6.16      6.97 o 
   6  14   7       25.29       22.89      9.18 o 
  -8  15   7        2.04        1.33      5.20 o 
  -7  15   7       66.97       66.88      8.41 o 
  -6  15   7       60.80       55.24     13.58 o 
  -5  15   7       39.38       31.35      8.29 o 
  -4  15   7       47.17       47.51     10.61 o 
  -3  15   7       64.22       80.73     12.86 o 
  -2  15   7       39.54       30.39      5.96 o 
  -1  15   7       43.10       40.92      5.86 o 
   0  15   7       83.29       86.06     11.49 o 
   1  15   7        3.87        7.69      4.05 o 
   2  15   7       15.10       15.07      8.44 o 
   3  15   7       48.23       37.96     10.03 o 
   4  15   7        0.69       15.30      8.91 o 
   5  15   7       68.15       71.59     13.09 o 
   6  15   7       24.46       43.85     11.31 o 
  -8  16   7        1.24       16.50      9.22 o 
  -7  16   7        3.27       17.26      5.57 o 
  -6  16   7        0.95        4.70      9.94 o 
  -5  16   7        0.20        2.34      4.42 o 
  -4  16   7      286.49      316.57     25.30 o 
  -3  16   7       41.66       43.31     11.31 o 
  -2  16   7      208.60      205.98     12.60 o 
  -1  16   7        1.99        6.20      7.63 o 
   0  16   7      142.19      135.74     16.97 o 
   1  16   7       74.93       72.79     13.21 o 
   2  16   7       47.76       63.26     12.51 o 
   3  16   7        5.11       -0.19      6.86 o 
   4  16   7        9.71       13.67      8.64 o 
  -7  17   7        0.04        4.84      7.71 o 
  -6  17   7        5.57        3.29      4.61 o 
  -5  17   7      196.89      237.39     22.86 o 
  -4  17   7        4.45       14.72      8.06 o 
  -3  17   7      411.38      393.07     17.99 o 
  -2  17   7        9.05        7.40      8.79 o 
  -1  17   7        6.51       23.17      9.92 o 
   0  17   7       67.75       72.21     14.18 o 
   1  17   7      127.52      131.90     17.51 o 
   2  17   7       29.40       22.82      9.10 o 
   3  17   7        0.18       13.21      8.37 o 
  -5  18   7        6.54        4.71     10.94 o 
  -4  18   7       99.98       99.34     10.53 o 
  -3  18   7       34.03       29.78      6.40 o 
  -2  18   7        1.29       -8.14      8.14 o 
  -1  18   7       91.93       77.36     14.68 o 
   0  18   7       27.33       16.43      9.65 o 
   1  18   7       29.59       26.61     10.11 o 
  -4  19   7       41.38       53.23     11.39 o 
 -12   0   8      317.15      356.28     25.30 o 
 -11   0   8       33.56       24.83      9.49 o 
 -10   0   8      118.66      116.64     13.83 o 
  -9   0   8      179.90      172.62     15.50 o 
  -8   0   8      124.23      125.32     12.90 o 
  -7   0   8     3282.15     3231.94     40.68 o 
  -6   0   8       59.31       59.27      8.64 o 
  -5   0   8     3046.11     3040.62     50.44 o 
  -4   0   8     2057.98     2021.72     39.01 o 
  -3   0   8       10.47       22.92      2.31 o 
  -2   0   8     4917.88     4817.73     38.94 o 
  -1   0   8     2427.02     2315.48     34.05 o 
   0   0   8      426.19      440.57     14.57 o 
   1   0   8     1030.95      987.69     25.18 o 
   2   0   8        2.22        4.42      2.29 o 
   3   0   8      221.81      221.78      8.75 o 
   4   0   8       45.36       54.02      3.83 o 
   5   0   8      723.71      802.62     29.98 o 
   6   0   8     1232.75     1239.17     39.44 o 
   7   0   8      212.70      214.92     18.94 o 
   8   0   8      447.72      451.88     27.70 o 
   9   0   8      168.36      196.48     19.91 o 
 -12   1   8       15.48       22.81      5.88 o 
 -11   1   8      377.41      416.63     18.54 o 
 -10   1   8       10.60       10.11      4.52 o 
  -9   1   8      377.02      406.37     16.44 o 
  -8   1   8      267.56      277.59     10.65 o 
  -7   1   8       24.53       40.42      5.72 o 
  -6   1   8     2318.17     2272.93     26.37 o 
  -5   1   8      461.41      483.61     14.48 o 
  -4   1   8     1320.31     1234.48     21.69 o 
  -3   1   8     1936.96     1923.58     17.82 o 
  -2   1   8      949.86      913.54      9.27 o 
  -1   1   8     1418.59     1366.97     12.00 o 
   0   1   8     2444.95     2316.73     27.46 o 
   1   1   8      161.03      154.93      4.98 o 
   2   1   8      444.69      422.74     22.21 o 
   3   1   8       30.06       37.37      3.66 o 
   4   1   8      491.51      527.82     13.58 o 
   5   1   8      101.46      117.11      9.92 o 
   6   1   8      244.51      260.59     13.40 o 
   7   1   8      573.20      588.51     20.78 o 
   8   1   8      100.61      116.50     14.80 o 
   9   1   8      178.02      188.54     14.29 o 
 -12   2   8      104.34      125.22     11.28 o 
 -11   2   8        1.03        3.01      5.40 o 
 -10   2   8       42.32       56.43      7.86 o 
  -9   2   8       77.68       84.48      6.58 o 
  -8   2   8        1.06        3.22      3.68 o 
  -7   2   8      517.13      521.52     16.64 o 
  -6   2   8        7.14        7.47      3.48 o 
  -5   2   8      560.85      551.97     10.23 o 
  -4   2   8      164.59      147.62      4.20 o 
  -3   2   8       15.13       15.29      1.90 o 
  -2   2   8      905.40      872.15      9.02 o 
  -1   2   8       67.34       65.63      2.85 o 
   0   2   8      518.80      532.45      9.06 o 
   1   2   8       56.75       43.19      3.39 o 
   2   2   8        2.19        1.93      1.21 o 
   3   2   8      194.49      202.94      8.23 o 
   4   2   8      119.45      110.61      6.41 o 
   5   2   8      510.09      527.71     24.73 o 
   6   2   8       96.63       90.38     11.85 o 
   7   2   8       82.72       93.43      9.28 o 
   8   2   8       42.35       49.11      7.99 o 
   9   2   8       36.16       48.16      8.10 o 
 -12   3   8        7.60        8.13      5.24 o 
 -11   3   8      157.36      162.50     12.03 o 
 -10   3   8        0.00        0.96      4.00 o 
  -9   3   8        0.10       -2.17      3.51 o 
  -8   3   8        4.87        6.99      4.01 o 
  -7   3   8      289.16      279.05     24.60 o 
  -6   3   8        4.27        7.85      3.71 o 
  -5   3   8       28.90       35.12      4.84 o 
  -4   3   8       32.25       29.05      4.16 o 
  -3   3   8       38.74       42.72      3.01 o 
  -2   3   8      396.60      386.23      5.56 o 
  -1   3   8      170.17      176.15      3.83 o 
   0   3   8      243.08      265.25      4.76 o 
   1   3   8      203.66      224.84     11.68 o 
   2   3   8        9.03        9.76      2.72 o 
   3   3   8       51.74       49.09      4.80 o 
   4   3   8       70.95       79.88      5.89 o 
   5   3   8       70.93       63.50      5.60 o 
   6   3   8       91.16       92.51     11.97 o 
   7   3   8        0.14       -0.32      5.02 o 
   8   3   8       64.20       56.91      8.26 o 
   9   3   8        6.02        2.06      5.26 o 
 -12   4   8        8.00       11.56      5.03 o 
 -11   4   8       50.80       48.41      7.66 o 
 -10   4   8      104.12      125.06     12.25 o 
  -9   4   8        1.59        1.06     10.77 o 
  -8   4   8       79.59       64.79      7.09 o 
  -7   4   8       46.07       54.74      6.34 o 
  -6   4   8      218.60      220.31     11.72 o 
  -5   4   8       14.57       23.61      4.21 o 
  -4   4   8     1153.79     1078.02     20.21 o 
  -3   4   8       30.53       34.30      3.42 o 
  -2   4   8      347.27      352.07      7.29 o 
  -1   4   8        9.79        6.05      1.26 o 
   0   4   8     2435.42     2403.54     26.68 o 
   1   4   8      199.49      190.80     12.18 o 
   2   4   8      336.98      319.30     10.75 o 
   3   4   8       31.21       23.46      5.56 o 
   4   4   8      257.56      242.87     10.26 o 
   5   4   8       32.19       34.25      4.79 o 
   6   4   8       50.86       60.45      6.05 o 
   7   4   8       13.83       17.51      7.75 o 
   8   4   8       39.14       56.96      8.10 o 
   9   4   8        5.04        4.22      5.69 o 
 -12   5   8        4.12        9.44      7.19 o 
 -11   5   8       31.13       28.28      6.35 o 
 -10   5   8        3.38       10.59      7.28 o 
  -9   5   8       11.17        7.94      4.08 o 
  -8   5   8      104.48       98.25      8.36 o 
  -7   5   8      381.80      386.79     14.84 o 
  -6   5   8      124.20      111.38      7.91 o 
  -5   5   8       36.56       29.56      5.58 o 
  -4   5   8        7.70       14.82      3.56 o 
  -3   5   8     1337.99     1332.96     17.72 o 
  -2   5   8        5.76        6.44      2.12 o 
  -1   5   8        0.58        1.84      1.50 o 
   0   5   8       22.67       33.78      2.16 o 
   1   5   8      690.76      645.18     34.29 o 
   2   5   8      223.71      239.55     10.75 o 
   3   5   8        2.38        3.46      5.06 o 
   4   5   8       49.42       54.60      5.67 o 
   5   5   8       19.23       23.81      4.36 o 
   6   5   8        3.48        9.07      3.26 o 
   7   5   8       77.27       83.60     12.28 o 
   8   5   8       18.35       24.44      9.65 o 
   9   5   8        0.39       -3.68      5.37 o 
 -12   6   8       28.10       51.44     11.39 o 
 -11   6   8       17.26       14.22      5.70 o 
 -10   6   8      171.60      162.69     13.31 o 
  -9   6   8       57.58       49.15      6.81 o 
  -8   6   8        3.58        3.31      4.20 o 
  -7   6   8      199.28      186.41     13.58 o 
  -6   6   8      161.93      168.35      9.64 o 
  -5   6   8       82.07       68.06      6.20 o 
  -4   6   8        8.38        5.68      3.00 o 
  -3   6   8       32.78       35.66      3.40 o 
  -2   6   8       39.91       42.50      3.39 o 
  -1   6   8       45.52       46.99      4.31 o 
   0   6   8     1109.64     1009.98     48.22 o 
   1   6   8      114.71      118.75      8.48 o 
   2   6   8       38.24       35.55      4.61 o 
   3   6   8      243.81      258.20     11.02 o 
   4   6   8      346.80      348.48     13.22 o 
   5   6   8       46.81       45.70      5.84 o 
   6   6   8        0.93        0.85      3.06 o 
   7   6   8        3.74       -6.47      6.47 o 
   8   6   8        1.73       11.31      6.35 o 
   9   6   8       24.92       36.60      7.98 o 
 -11   7   8      168.05      171.84     17.97 o 
 -10   7   8       16.47       23.01      8.91 o 
  -9   7   8      200.71      213.84     18.67 o 
  -8   7   8      105.65      109.41      9.18 o 
  -7   7   8        8.86       12.28      4.48 o 
  -6   7   8      230.72      197.51     10.57 o 
  -5   7   8      437.52      422.61     16.62 o 
  -4   7   8       64.67       51.10      8.68 o 
  -3   7   8      653.52      656.11     17.50 o 
  -2   7   8        4.96        7.94      2.34 o 
  -1   7   8     1042.22     1036.04     11.88 o 
   0   7   8       52.04       54.91      3.09 o 
   1   7   8      233.22      238.80     10.28 o 
   2   7   8      246.17      249.66     12.82 o 
   3   7   8      476.52      481.20     15.39 o 
   4   7   8      192.14      195.06     10.54 o 
   5   7   8      488.11      501.72     16.89 o 
   6   7   8       11.29        0.59      3.78 o 
   7   7   8       37.34       46.80     10.77 o 
   8   7   8       11.79       21.85      8.41 o 
 -11   8   8       31.11       27.86      7.53 o 
 -10   8   8       38.60       32.85      9.65 o 
  -9   8   8        6.55       20.84      8.75 o 
  -8   8   8        4.37       10.15      7.44 o 
  -7   8   8      437.72      413.53     24.44 o 
  -6   8   8       19.57        9.37      6.39 o 
  -5   8   8      432.06      459.48     23.94 o 
  -4   8   8      435.06      406.17     22.12 o 
  -3   8   8       78.39       75.57      5.95 o 
  -2   8   8      599.64      590.73     16.73 o 
  -1   8   8       34.22       40.96      3.40 o 
   0   8   8       50.35       65.16      4.34 o 
   1   8   8      510.54      482.64     31.30 o 
   2   8   8       28.87       24.13      4.74 o 
   3   8   8      336.38      338.01     13.64 o 
   4   8   8      220.66      223.37     15.55 o 
   5   8   8        6.86       10.20      4.49 o 
   6   8   8      274.11      266.80     13.55 o 
   7   8   8        0.08        3.65      3.98 o 
   8   8   8       14.82        6.78      7.52 o 
 -11   9   8       23.90       16.47      5.43 o 
 -10   9   8        0.83        2.47      4.77 o 
  -9   9   8        0.04        0.52      4.41 o 
  -8   9   8        1.72       13.85      5.12 o 
  -7   9   8       15.74       12.39      4.47 o 
  -6   9   8      262.11      233.46     12.01 o 
  -5   9   8       22.79       24.98      4.68 o 
  -4   9   8      153.95      164.92      9.29 o 
  -3   9   8       38.35       43.35      4.97 o 
  -2   9   8      280.93      258.36      8.37 o 
  -1   9   8      117.00      128.63      5.85 o 
   0   9   8      345.64      328.94      8.67 o 
   1   9   8       49.19       39.36      8.02 o 
   2   9   8        0.37        4.45      5.23 o 
   3   9   8        0.50       -1.81      3.65 o 
   4   9   8        0.32        0.26      4.00 o 
   5   9   8       37.59       31.01      5.71 o 
   6   9   8        0.01        3.20      6.43 o 
   7   9   8       19.53       18.73      5.62 o 
   8   9   8       23.91       17.08      8.44 o 
 -11  10   8        1.53       11.00      8.60 o 
 -10  10   8       48.28       52.12      8.00 o 
  -9  10   8       81.50       77.54      8.88 o 
  -8  10   8        0.83        3.97      6.26 o 
  -7  10   8       28.61       27.22      5.75 o 
  -6  10   8      203.51      223.71     17.06 o 
  -5  10   8       20.50       20.60      4.53 o 
  -4  10   8        3.36        9.18      5.91 o 
  -3  10   8        3.59        9.36      3.50 o 
  -2  10   8        2.36        4.54      2.39 o 
  -1  10   8       45.82       51.20      4.04 o 
   0  10   8      354.01      350.93     14.19 o 
   1  10   8       56.78       55.17      6.44 o 
   2  10   8        0.12       -6.90      6.90 o 
   3  10   8      157.24      168.01     15.03 o 
   4  10   8      157.92      157.32     14.84 o 
   5  10   8        0.83        3.56      8.00 o 
   6  10   8        0.01        0.58      4.07 o 
   7  10   8       10.50       -1.63      4.48 o 
 -11  11   8       99.48      118.73     15.07 o 
 -10  11   8       42.98       47.22      7.76 o 
  -9  11   8      104.99       93.25      9.66 o 
  -8  11   8      219.75      204.14     28.65 o 
  -7  11   8      145.85      171.05     11.34 o 
  -6  11   8       76.25       77.73     11.16 o 
  -5  11   8      311.59      298.78     13.52 o 
  -4  11   8       70.86       69.32      6.69 o 
  -3  11   8       14.70       15.79      4.06 o 
  -2  11   8      148.31      149.50      7.01 o 
  -1  11   8      326.81      345.04     14.14 o 
   0  11   8      173.45      178.64     10.62 o 
   1  11   8      312.12      315.16     13.97 o 
   2  11   8      986.15      957.50     35.72 o 
   3  11   8      171.69      172.00     15.92 o 
   4  11   8       92.75      112.42     13.48 o 
   5  11   8      258.95      269.04     20.53 o 
   6  11   8       42.14       47.38     10.07 o 
   7  11   8       17.11       24.68      8.52 o 
 -10  12   8       78.55       68.06     13.05 o 
  -9  12   8      276.52      278.59     15.78 o 
  -8  12   8       10.92        9.15     11.64 o 
  -7  12   8      407.16      374.69     16.86 o 
  -6  12   8       11.22        8.65      8.99 o 
  -5  12   8        0.08        6.88      6.99 o 
  -4  12   8      116.48      119.28      8.93 o 
  -3  12   8       22.66       22.76      5.99 o 
  -2  12   8      525.53      545.58     32.83 o 
  -1  12   8       28.29       41.27      9.05 o 
   0  12   8      609.33      608.76     19.19 o 
   1  12   8      720.84      714.73     21.12 o 
   2  12   8        2.18       18.92      5.00 o 
   3  12   8      541.41      552.95     28.90 o 
   4  12   8      312.95      321.53     22.55 o 
   5  12   8       12.97        6.08      6.86 o 
   6  12   8      145.70      154.33     16.62 o 
   7  12   8        4.37       -6.66      7.24 o 
 -10  13   8       59.82       34.48      9.88 o 
  -9  13   8       87.33       73.63     10.83 o 
  -8  13   8      135.34      136.39     11.24 o 
  -7  13   8       23.52       21.66      5.38 o 
  -6  13   8       48.12       58.27      8.50 o 
  -5  13   8       27.44       18.56      5.60 o 
  -4  13   8       22.19       20.28      4.77 o 
  -3  13   8      114.26      113.97      8.39 o 
  -2  13   8       19.38       12.82      7.17 o 
  -1  13   8      214.24      220.46     20.11 o 
   0  13   8      145.05      145.30     10.07 o 
   1  13   8       91.08      102.50      8.72 o 
   2  13   8      568.83      594.78     40.89 o 
   3  13   8        1.69       -8.26     10.05 o 
   4  13   8       62.63       67.64     12.16 o 
   5  13   8        4.86        8.17      8.06 o 
   6  13   8       30.14       23.40      8.72 o 
   7  13   8        9.51       -7.63      7.63 o 
  -9  14   8       24.86       33.20     10.73 o 
  -8  14   8       11.74        4.81      4.90 o 
  -7  14   8       98.78      106.08     10.01 o 
  -6  14   8       83.98       80.02      8.58 o 
  -5  14   8       14.93       12.12      4.66 o 
  -4  14   8       84.08       85.08      8.33 o 
  -3  14   8        9.73        7.62      3.93 o 
  -2  14   8      101.62       83.33     13.17 o 
  -1  14   8       13.72       11.43      5.89 o 
   0  14   8       35.42       43.78      6.38 o 
   1  14   8       41.90       31.74      5.63 o 
   2  14   8        0.04       -0.29      4.73 o 
   3  14   8       63.93       69.02     11.00 o 
   4  14   8       52.86       54.97     11.78 o 
   5  14   8       11.11        6.66      7.98 o 
   6  14   8        2.02       -0.39      6.59 o 
  -8  15   8       31.50       33.79     17.22 o 
  -7  15   8       33.26       38.59      6.44 o 
  -6  15   8        9.97        6.70      5.42 o 
  -5  15   8       12.13       11.38      4.82 o 
  -4  15   8       20.18       21.52      5.34 o 
  -3  15   8      212.81      184.98     19.52 o 
  -2  15   8        0.37       14.68      8.25 o 
  -1  15   8       10.79        6.16      7.63 o 
   0  15   8       15.08       19.89      4.91 o 
   1  15   8       55.26       62.70     15.55 o 
   2  15   8       57.19       61.88      7.58 o 
   3  15   8      112.85      154.61     17.90 o 
   4  15   8        0.33       -7.83      7.83 o 
   5  15   8       27.26       21.42      8.95 o 
  -7  16   8        1.91        1.68      9.22 o 
  -6  16   8        7.06        5.39      4.58 o 
  -5  16   8       86.08       80.13      8.63 o 
  -4  16   8       76.82       68.88     13.48 o 
  -3  16   8        3.80        0.39      7.67 o 
  -2  16   8       49.12       40.06     11.27 o 
  -1  16   8       58.62       65.62     13.33 o 
   0  16   8       13.49       15.88      9.61 o 
   1  16   8      126.21      129.23     17.04 o 
   2  16   8        9.94        9.30      7.83 o 
   3  16   8       54.95       72.83     13.44 o 
   4  16   8       48.68       60.32     12.90 o 
  -6  17   8       90.38       98.67     10.41 o 
  -5  17   8        2.30       22.24      9.80 o 
  -4  17   8       56.78       67.33     13.79 o 
  -3  17   8      113.69      118.38     16.74 o 
  -2  17   8       42.61       53.50     13.29 o 
  -1  17   8        0.33       -0.08      6.51 o 
   0  17   8       48.65       39.40     11.82 o 
   1  17   8        3.27       16.31      8.37 o 
   2  17   8        6.41       -7.32      7.48 o 
  -4  18   8       52.46       67.02     11.54 o 
  -3  18   8        0.03        3.91      8.41 o 
  -2  18   8      142.06      128.53     17.82 o 
  -1  18   8      140.26      154.06     19.37 o 
   0  18   8       88.14       72.98     14.18 o 
 -12   1   9       29.13       31.59      6.67 o 
 -11   1   9       11.73       12.87      6.86 o 
 -10   1   9        8.86        9.77      4.40 o 
  -9   1   9       86.25       92.94      8.77 o 
  -8   1   9        2.34       10.14      3.52 o 
  -7   1   9      120.25      130.56      7.33 o 
  -6   1   9      312.78      344.28     10.90 o 
  -5   1   9      391.77      344.67     12.81 o 
  -4   1   9      530.05      553.97     16.81 o 
  -3   1   9      792.29      773.60     12.90 o 
  -2   1   9      202.89      194.93      4.73 o 
  -1   1   9        0.10        0.94      1.25 o 
   0   1   9       25.10       24.20      2.59 o 
   1   1   9       46.15       56.43      2.77 o 
   2   1   9      217.66      214.09      5.89 o 
   3   1   9       22.59       24.58      2.06 o 
   4   1   9      665.59      667.09     21.21 o 
   5   1   9      230.88      239.37     12.49 o 
   6   1   9       84.44       84.04     10.56 o 
   7   1   9      116.42      136.78     11.07 o 
   8   1   9       12.37       15.70      5.63 o 
   9   1   9        0.36        2.80      5.40 o 
 -12   2   9       16.08        9.44      8.64 o 
 -11   2   9       20.54       25.29      6.54 o 
 -10   2   9      283.66      300.48     15.47 o 
  -9   2   9       25.01       28.08      4.77 o 
  -8   2   9      796.27      824.84     22.52 o 
  -7   2   9      139.64      157.09      9.93 o 
  -6   2   9        1.89        9.68      3.83 o 
  -5   2   9     1760.98     1704.94     22.35 o 
  -4   2   9     1026.23     1057.01     16.60 o 
  -3   2   9        5.10       15.30      2.27 o 
  -2   2   9      357.22      342.56      7.13 o 
  -1   2   9      240.26      217.07      5.20 o 
   0   2   9      587.42      589.95      7.82 o 
   1   2   9       24.09       23.37      3.52 o 
   2   2   9      935.28      898.86     18.85 o 
   3   2   9      642.27      688.48     15.52 o 
   4   2   9       30.89       37.55      4.47 o 
   5   2   9      761.20      761.44     30.29 o 
   6   2   9      491.73      525.53     19.30 o 
   7   2   9       66.98       80.14      8.98 o 
   8   2   9       98.75      108.72     10.33 o 
   9   2   9       82.55       87.47     10.32 o 
 -12   3   9        4.68        2.62      5.33 o 
 -11   3   9        1.08       -2.15      9.51 o 
 -10   3   9        0.01        4.91      3.92 o 
  -9   3   9      156.84      149.79     10.63 o 
  -8   3   9      105.72      108.32      8.93 o 
  -7   3   9      630.50      623.54     18.82 o 
  -6   3   9     1246.93     1250.88     25.03 o 
  -5   3   9      393.42      386.90     13.42 o 
  -4   3   9      249.89      241.74      9.99 o 
  -3   3   9     1333.90     1248.70     13.13 o 
  -2   3   9      396.56      387.94      5.94 o 
  -1   3   9        3.90        8.09      1.37 o 
   0   3   9       26.33       28.78      1.87 o 
   1   3   9      387.69      405.05     11.76 o 
   2   3   9        0.07        8.44      3.17 o 
   3   3   9      381.93      364.81     19.49 o 
   4   3   9     1018.59     1064.97     36.92 o 
   5   3   9      588.23      610.40     27.54 o 
   6   3   9      175.32      178.27     16.66 o 
   7   3   9      379.06      378.55     17.71 o 
   8   3   9       62.38       63.63      8.66 o 
 -12   4   9        1.92       -4.15      4.79 o 
 -11   4   9       20.17       16.93      5.89 o 
 -10   4   9        1.02       -1.78      3.48 o 
  -9   4   9        1.99       -4.54      4.54 o 
  -8   4   9      113.47      115.01      9.37 o 
  -7   4   9      372.11      361.36     24.10 o 
  -6   4   9        2.23       11.66      4.28 o 
  -5   4   9      994.35      926.16     20.61 o 
  -4   4   9      539.16      513.98     14.51 o 
  -3   4   9      292.74      275.24      8.45 o 
  -2   4   9       73.60       80.35      3.92 o 
  -1   4   9      815.47      751.62      9.09 o 
   0   4   9      198.12      200.73      8.34 o 
   1   4   9       10.12       10.76      2.80 o 
   2   4   9      663.14      613.43     24.39 o 
   3   4   9      231.01      258.46     11.87 o 
   4   4   9       94.82       98.59      9.26 o 
   5   4   9      358.53      383.96     27.43 o 
   6   4   9      206.92      192.34     17.32 o 
   7   4   9       52.57       66.82     11.78 o 
   8   4   9       17.40       24.23      5.76 o 
 -11   5   9       23.60       28.45     12.09 o 
 -10   5   9      118.13      120.76     10.49 o 
  -9   5   9        0.30        2.17      4.11 o 
  -8   5   9       14.72       10.15      4.36 o 
  -7   5   9       35.41       42.26      5.86 o 
  -6   5   9       23.29       12.67      3.95 o 
  -5   5   9      262.75      253.71     11.16 o 
  -4   5   9       88.22       97.05      6.83 o 
  -3   5   9      421.68      375.44      9.89 o 
  -2   5   9      367.21      351.62      7.66 o 
  -1   5   9      237.81      239.62      6.59 o 
   0   5   9       40.63       34.48      7.33 o 
   1   5   9      160.80      139.98      7.64 o 
   2   5   9       15.34        7.45      3.14 o 
   3   5   9       62.82       59.32      5.73 o 
   4   5   9      184.35      193.33     11.35 o 
   5   5   9        1.70        7.10     11.66 o 
   6   5   9        0.15       -5.00      5.89 o 
   7   5   9       12.95        4.61      6.78 o 
   8   5   9       41.77       46.04     12.26 o 
 -11   6   9       36.94       31.13      5.50 o 
 -10   6   9       25.02       22.37      5.86 o 
  -9   6   9       49.73       44.08      6.75 o 
  -8   6   9      138.98      144.78     10.26 o 
  -7   6   9        8.22        7.44      3.90 o 
  -6   6   9       69.80       65.69      6.75 o 
  -5   6   9      186.81      166.60     18.50 o 
  -4   6   9      574.09      509.91     14.91 o 
  -3   6   9        0.07        1.99      2.15 o 
  -2   6   9      136.59      132.13      6.06 o 
  -1   6   9       74.51       69.48      3.46 o 
   0   6   9      368.24      281.59     24.59 o 
   1   6   9       45.67       47.94      5.24 o 
   2   6   9       64.93       52.29      5.46 o 
   3   6   9        1.93        3.54      3.52 o 
   4   6   9        3.72        2.18      3.04 o 
   5   6   9      103.36      103.56      8.08 o 
   6   6   9       62.15       41.61      9.14 o 
   7   6   9        5.28        6.55      6.86 o 
   8   6   9       29.57       17.12      8.06 o 
 -11   7   9       72.90       67.64     11.89 o 
 -10   7   9      292.57      291.70     23.05 o 
  -9   7   9       20.43       18.59      5.19 o 
  -8   7   9      136.51      132.69     10.01 o 
  -7   7   9       80.47       88.91      8.10 o 
  -6   7   9       67.61       74.55      7.01 o 
  -5   7   9        0.97        0.64      2.77 o 
  -4   7   9        5.64       12.78      6.16 o 
  -3   7   9      205.24      204.32     10.68 o 
  -2   7   9       58.22       50.29      4.03 o 
  -1   7   9      777.23      759.49     10.58 o 
   0   7   9      145.13      138.60      6.61 o 
   1   7   9        3.73        3.64      3.04 o 
   2   7   9      339.23      337.62     13.09 o 
   3   7   9      207.14      206.40     10.70 o 
   4   7   9        2.21       -1.14      9.92 o 
   5   7   9        4.24        4.35      3.60 o 
   6   7   9       18.84       20.14      6.68 o 
   7   7   9        0.08        6.59      7.44 o 
   8   7   9       23.03       28.01      9.37 o 
 -11   8   9        0.52       -4.61      6.82 o 
 -10   8   9       51.82       38.08     10.54 o 
  -9   8   9      390.57      387.58     25.72 o 
  -8   8   9      135.92      124.47     15.03 o 
  -7   8   9      239.94      234.37     19.25 o 
  -6   8   9       16.07       12.67      6.55 o 
  -5   8   9       97.92      113.50     13.05 o 
  -4   8   9        3.43        5.50      6.00 o 
  -3   8   9      889.85      835.30     21.79 o 
  -2   8   9      782.89      789.87     15.92 o 
  -1   8   9        0.47       13.25      2.09 o 
   0   8   9      632.68      663.08     13.59 o 
   1   8   9     2185.02     2080.74     46.25 o 
   2   8   9       48.67       51.44      6.31 o 
   3   8   9      381.78      410.03     15.42 o 
   4   8   9       52.09       59.08      6.89 o 
   5   8   9       26.71       28.19      5.47 o 
   6   8   9        8.33        8.02      4.31 o 
   7   8   9       62.49       85.57     13.44 o 
 -11   9   9      178.27      144.03     17.35 o 
 -10   9   9      185.87      197.67     13.48 o 
  -9   9   9      182.89      170.87     15.61 o 
  -8   9   9      754.42      715.81     34.83 o 
  -7   9   9       39.04       25.30      9.45 o 
  -6   9   9       98.60       76.71      7.39 o 
  -5   9   9       12.87       12.39      4.42 o 
  -4   9   9      255.73      244.35     11.20 o 
  -3   9   9      676.32      676.68     19.39 o 
  -2   9   9      513.42      492.99     11.81 o 
  -1   9   9     2491.78     2446.02     19.46 o 
   0   9   9      740.00      737.81     14.05 o 
   1   9   9      230.73      267.79     12.97 o 
   2   9   9     1762.06     1736.30     45.79 o 
   3   9   9      100.58       97.40      8.52 o 
   4   9   9      100.34       92.78      8.54 o 
   5   9   9        8.73        4.69      6.97 o 
   6   9   9       27.31       27.83      5.82 o 
   7   9   9       90.55       85.73     14.14 o 
 -10  10   9      496.17      555.12     22.10 o 
  -9  10   9      214.41      213.39     14.64 o 
  -8  10   9      281.28      278.26     14.94 o 
  -7  10   9      208.94      214.65     18.92 o 
  -6  10   9       42.13       35.11      7.42 o 
  -5  10   9      319.25      296.74     13.32 o 
  -4  10   9      167.21      162.62      9.53 o 
  -3  10   9      617.48      617.96     17.00 o 
  -2  10   9      995.72      995.12     16.91 o 
  -1  10   9       32.25       45.64      3.89 o 
   0  10   9     1220.63     1264.47     27.47 o 
   1  10   9     1190.57     1195.10     36.61 o 
   2  10   9        8.58       27.78      8.75 o 
   3  10   9      480.74      501.00     26.23 o 
   4  10   9       24.80       25.61      7.86 o 
   5  10   9       85.93       53.70      7.55 o 
   6  10   9       34.25       29.57     10.25 o 
   7  10   9       11.43        1.16      6.74 o 
 -10  11   9        0.83        7.57      5.03 o 
  -9  11   9      181.15      157.09     12.11 o 
  -8  11   9      231.48      247.03     14.26 o 
  -7  11   9        4.84        6.14      4.34 o 
  -6  11   9      128.37      118.99      9.45 o 
  -5  11   9      329.69      341.50     14.63 o 
  -4  11   9      234.26      234.70     20.28 o 
  -3  11   9      451.24      448.06     15.08 o 
  -2  11   9      296.88      291.81      9.67 o 
  -1  11   9      207.84      192.79     11.35 o 
   0  11   9       88.62       87.73      8.24 o 
   1  11   9       14.88       17.84      5.00 o 
   2  11   9      425.12      416.83     24.72 o 
   3  11   9        9.24       18.09      7.05 o 
   4  11   9      164.41      133.53     15.11 o 
   5  11   9       48.95       47.38     10.30 o 
   6  11   9       99.95       98.82     13.44 o 
 -10  12   9       55.07       83.52     13.71 o 
  -9  12   9       13.95       13.85      5.67 o 
  -8  12   9       38.57       29.56      6.42 o 
  -7  12   9       40.31       34.00      6.25 o 
  -6  12   9      147.93      173.23     14.41 o 
  -5  12   9       21.85       22.84      5.43 o 
  -4  12   9      116.92      131.86      9.46 o 
  -3  12   9        4.62        7.82      3.72 o 
  -2  12   9        5.52        3.32      2.98 o 
  -1  12   9       32.60       28.47      6.53 o 
   0  12   9       41.09       35.89      5.79 o 
   1  12   9        3.12        5.46      4.65 o 
   2  12   9       16.89        8.47      4.69 o 
   3  12   9       10.79       11.16      7.01 o 
   4  12   9       13.37       26.07      8.44 o 
   5  12   9       45.50       28.40      8.75 o 
   6  12   9       46.53       38.82     10.46 o 
  -9  13   9        7.98       -1.43      4.19 o 
  -8  13   9       29.55       35.87      6.65 o 
  -7  13   9        1.43        9.04      4.69 o 
  -6  13   9        1.58        3.77      6.16 o 
  -5  13   9      136.18      142.32     11.58 o 
  -4  13   9      104.02      106.16      8.71 o 
  -3  13   9        3.07        2.45      3.60 o 
  -2  13   9       97.46      112.69     14.88 o 
  -1  13   9       54.39       56.59      7.05 o 
   0  13   9        3.62        3.29      7.28 o 
   1  13   9        2.26       -1.29      4.09 o 
   2  13   9       19.54       20.99      5.95 o 
   3  13   9        8.37       12.25      4.86 o 
   4  13   9        3.24        4.45      7.24 o 
   5  13   9       16.40       15.34      8.02 o 
   6  13   9        0.87        1.98      5.77 o 
  -8  14   9        0.74       -4.98      4.98 o 
  -7  14   9       29.99       33.41      6.21 o 
  -6  14   9        6.51      -10.22     10.89 o 
  -5  14   9       48.20       58.64     20.65 o 
  -4  14   9      117.33      104.78      9.14 o 
  -3  14   9      104.65      104.20      8.42 o 
  -2  14   9       53.46       43.54     11.20 o 
  -1  14   9        0.27        3.68     12.47 o 
   0  14   9      247.72      251.71     20.92 o 
   1  14   9        0.36        1.86      5.11 o 
   2  14   9       14.62       11.70     13.54 o 
   3  14   9       46.77       54.31     11.18 o 
   4  14   9       41.20       41.21      6.99 o 
   5  14   9        0.37       13.25      7.83 o 
  -7  15   9        3.32       -5.17     10.98 o 
  -6  15   9       28.24       22.73     14.39 o 
  -5  15   9       84.52       79.13      8.75 o 
  -4  15   9        5.01       13.77      7.26 o 
  -3  15   9       47.19       35.02     10.11 o 
  -2  15   9       26.71       43.39     11.43 o 
  -1  15   9       87.67       84.72     13.95 o 
   0  15   9        2.78        2.09      7.96 o 
   1  15   9       18.68       20.45      4.96 o 
   2  15   9       43.85       43.48      7.04 o 
   3  15   9       52.65       54.70     11.66 o 
   4  15   9       80.73       83.87     14.10 o 
  -7  16   9       44.30       56.79     10.85 o 
  -6  16   9       16.55       13.58      5.59 o 
  -5  16   9        7.41        0.23      4.05 o 
  -4  16   9      306.10      292.01     25.41 o 
  -3  16   9        0.17       14.45      8.48 o 
  -2  16   9      153.14      157.74     18.94 o 
  -1  16   9       23.92       22.66      8.99 o 
   0  16   9        9.53        4.34      6.66 o 
   1  16   9        0.00        7.13      6.28 o 
   2  16   9       15.61       15.30      8.48 o 
   3  16   9       63.22       48.93     11.78 o 
  -4  17   9       37.02       48.27     12.51 o 
  -3  17   9      227.06      242.97     24.21 o 
  -2  17   9        5.32       19.99      9.84 o 
  -1  17   9       65.89       61.59     13.17 o 
   0  17   9        0.08       17.28      9.68 o 
   1  17   9        9.24        5.07      8.21 o 
 -12   0  10        9.70       -3.49      6.35 o 
 -11   0  10      268.70      300.92     23.20 o 
 -10   0  10      411.97      406.56     25.64 o 
  -9   0  10      113.41      123.23     14.22 o 
  -8   0  10      427.01      454.64     17.39 o 
  -7   0  10     2240.93     2238.17     47.34 o 
  -6   0  10       23.36       39.55      8.64 o 
  -5   0  10      137.85      137.79     12.44 o 
  -4   0  10       37.76       45.63      7.52 o 
  -3   0  10        5.83        6.19      2.61 o 
  -2   0  10      177.35      188.34      6.47 o 
  -1   0  10      887.39      931.29     19.19 o 
   0   0  10     2514.54     2546.09     38.43 o 
   1   0  10       61.07       98.56      5.99 o 
   2   0  10     1246.83     1229.21     19.09 o 
   3   0  10     2017.53     2039.39     44.86 o 
   4   0  10      212.07      272.14     18.52 o 
   5   0  10      384.46      409.04     23.48 o 
   6   0  10      436.11      412.10     24.99 o 
   7   0  10       10.77        4.92      7.21 o 
   8   0  10       57.72       64.50     12.63 o 
 -12   1  10       14.90        8.24      5.40 o 
 -11   1  10      257.87      318.48     16.92 o 
 -10   1  10       99.89      103.60      9.89 o 
  -9   1  10      413.90      424.92     17.63 o 
  -8   1  10      638.07      640.20     16.71 o 
  -7   1  10       59.59       73.39      6.13 o 
  -6   1  10     1687.39     1629.35     35.00 o 
  -5   1  10       71.63       72.34      6.56 o 
  -4   1  10        4.15        6.03      2.12 o 
  -3   1  10      106.47       96.47      4.93 o 
  -2   1  10        0.05        1.89      1.34 o 
  -1   1  10      844.37      833.90     10.65 o 
   0   1  10       21.02       32.48      3.08 o 
   1   1  10     2331.63     2250.53     20.51 o 
   2   1  10     1052.80     1114.05     24.72 o 
   3   1  10        7.43       23.72      3.80 o 
   4   1  10     1050.02     1095.85     25.05 o 
   5   1  10      307.04      298.02     14.40 o 
   6   1  10       17.72        4.27      4.73 o 
   7   1  10       67.32       78.22      9.06 o 
   8   1  10        2.82       -6.41      6.41 o 
 -12   2  10       82.79       82.75     14.22 o 
 -11   2  10        0.80       -3.41      6.68 o 
 -10   2  10      249.82      270.55     15.08 o 
  -9   2  10       37.60       40.89      5.67 o 
  -8   2  10        0.00        3.59      3.90 o 
  -7   2  10      249.05      249.20     19.43 o 
  -6   2  10      671.37      641.80     18.57 o 
  -5   2  10       45.47       57.81      4.83 o 
  -4   2  10      384.20      368.35     10.25 o 
  -3   2  10       26.17       26.83      2.51 o 
  -2   2  10       99.25      102.84      3.69 o 
  -1   2  10       96.24       78.71      3.04 o 
   0   2  10      344.65      368.35      6.53 o 
   1   2  10      214.87      220.32      6.59 o 
   2   2  10        0.50        4.56      2.99 o 
   3   2  10      601.63      606.89     15.31 o 
   4   2  10      358.66      331.83     20.07 o 
   5   2  10       61.11       61.27      7.27 o 
   6   2  10       77.24       84.84      8.89 o 
   7   2  10        0.04        2.46      4.65 o 
   8   2  10        8.59       12.43      5.59 o 
 -11   3  10      124.47      147.26     11.91 o 
 -10   3  10       90.07       93.13      7.68 o 
  -9   3  10       29.93       26.16      5.34 o 
  -8   3  10       72.60       68.28      7.50 o 
  -7   3  10      444.18      426.75     16.15 o 
  -6   3  10       29.57       34.23      8.62 o 
  -5   3  10      415.24      410.26     14.72 o 
  -4   3  10        0.80        2.36      2.72 o 
  -3   3  10      149.53      158.64      5.90 o 
  -2   3  10      250.31      248.91      6.98 o 
  -1   3  10      180.74      196.10      4.53 o 
   0   3  10      615.09      612.42     15.87 o 
   1   3  10        5.19        7.76      2.80 o 
   2   3  10       10.34       11.23      3.31 o 
   3   3  10      329.74      336.88     11.96 o 
   4   3  10      107.21      113.31     10.42 o 
   5   3  10      266.13      282.52     19.72 o 
   6   3  10        0.13        2.93      8.93 o 
   7   3  10       11.79        5.62      4.58 o 
   8   3  10        5.02       14.08      8.43 o 
 -11   4  10      469.29      534.44     21.81 o 
 -10   4  10        4.05        6.25      3.81 o 
  -9   4  10      196.57      201.89     19.47 o 
  -8   4  10      159.27      147.50     10.42 o 
  -7   4  10        1.72        3.25      3.65 o 
  -6   4  10      133.53      122.67      8.60 o 
  -5   4  10      101.39       78.70     11.39 o 
  -4   4  10       19.33       27.39      4.22 o 
  -3   4  10      318.60      299.00      7.72 o 
  -2   4  10      279.48      303.23      6.21 o 
  -1   4  10     2463.59     2433.18     16.99 o 
   0   4  10       26.92       33.30      9.36 o 
   1   4  10      135.58      126.45      7.41 o 
   2   4  10      452.58      463.89     14.10 o 
   3   4  10      232.61      220.56     17.51 o 
   4   4  10      127.64      133.34     11.56 o 
   5   4  10        0.13        5.11      5.42 o 
   6   4  10       22.80       25.72      8.06 o 
   7   4  10        0.07       -3.72      7.09 o 
   8   4  10        1.02        4.00     12.22 o 
 -11   5  10       10.73       20.83      4.86 o 
 -10   5  10      124.65      117.79     10.30 o 
  -9   5  10      181.80      163.86     11.66 o 
  -8   5  10       14.32       14.84      4.47 o 
  -7   5  10       63.22       62.70      6.99 o 
  -6   5  10      126.31      118.52      8.50 o 
  -5   5  10       27.20       31.73      5.03 o 
  -4   5  10      450.43      449.54     14.22 o 
  -3   5  10      384.28      378.31     10.29 o 
  -2   5  10      551.97      539.66      9.88 o 
  -1   5  10       11.17       31.90      3.23 o 
   0   5  10     1330.41     1357.89     19.68 o 
   1   5  10      324.62      334.15     12.07 o 
   2   5  10      132.38      127.75     17.59 o 
   3   5  10       94.76       92.01     11.23 o 
   4   5  10       64.96       57.50      9.20 o 
   5   5  10        7.09       12.32      5.69 o 
   6   5  10      241.40      254.82     20.26 o 
   7   5  10        2.84       -1.94      6.08 o 
   8   5  10        0.06        3.06      4.99 o 
 -11   6  10       78.53       91.46     10.02 o 
 -10   6  10       10.29       11.26      5.30 o 
  -9   6  10        0.15        1.39      4.20 o 
  -8   6  10        3.43        7.55      4.03 o 
  -7   6  10        0.13        2.31      4.12 o 
  -6   6  10       91.29       92.42      7.90 o 
  -5   6  10      861.60      822.92     20.47 o 
  -4   6  10       65.76       85.71      7.90 o 
  -3   6  10      108.35      103.75      6.64 o 
  -2   6  10      486.73      499.76     12.09 o 
  -1   6  10     1081.63     1032.98     19.92 o 
   0   6  10        0.25        2.99      2.17 o 
   1   6  10       56.69       54.51      5.58 o 
   2   6  10        8.38        8.10      3.59 o 
   3   6  10       59.60       52.10      5.78 o 
   4   6  10       88.56       90.30     14.86 o 
   5   6  10      245.26      261.11     14.08 o 
   6   6  10        1.07        1.78      7.09 o 
   7   6  10       52.07       63.03     12.24 o 
 -11   7  10       71.53       64.58     12.94 o 
 -10   7  10        1.97        3.02      6.62 o 
  -9   7  10       47.23       42.54      9.55 o 
  -8   7  10      130.17      131.76     16.04 o 
  -7   7  10      182.44      168.46     10.82 o 
  -6   7  10      153.63      163.04     12.22 o 
  -5   7  10       84.13       77.01     11.47 o 
  -4   7  10      999.63      970.24     35.41 o 
  -3   7  10      407.31      402.37     15.25 o 
  -2   7  10        2.82        8.41      2.08 o 
  -1   7  10      486.43      464.92     17.22 o 
   0   7  10       84.49       85.66      4.72 o 
   1   7  10       52.20       47.47      5.66 o 
   2   7  10       52.94       53.20      9.01 o 
   3   7  10      127.50      129.55     19.02 o 
   4   7  10       87.99       79.36      7.52 o 
   5   7  10        3.16        7.81     12.42 o 
   6   7  10      230.86      258.04     21.27 o 
   7   7  10      167.03      184.32     19.02 o 
 -11   8  10       75.78       97.16     14.26 o 
 -10   8  10        0.70        5.66      6.59 o 
  -9   8  10      113.86      107.07     15.26 o 
  -8   8  10        3.27        8.10      6.82 o 
  -7   8  10        0.05       -7.44      7.44 o 
  -6   8  10      252.42      251.10     20.22 o 
  -5   8  10      380.02      380.26     23.55 o 
  -4   8  10        5.65       12.32      7.24 o 
  -3   8  10      473.76      477.55     12.14 o 
  -2   8  10      408.43      402.27     10.48 o 
  -1   8  10       71.12       77.72      5.41 o 
   0   8  10      108.76      106.83      6.15 o 
   1   8  10       11.08       10.90      3.84 o 
   2   8  10      108.95      106.90      8.32 o 
   3   8  10       20.44       20.13      4.89 o 
   4   8  10        8.78       12.73      4.24 o 
   5   8  10      193.98      193.61     12.03 o 
   6   8  10      152.00      152.59     16.97 o 
   7   8  10       72.96      109.28     15.77 o 
 -10   9  10       28.00       32.22      9.18 o 
  -9   9  10        0.85       16.15      8.41 o 
  -8   9  10       16.91       32.93     10.42 o 
  -7   9  10        3.44       -2.94      6.70 o 
  -6   9  10       77.76       78.42      7.47 o 
  -5   9  10      236.51      225.99     11.70 o 
  -4   9  10       18.88       18.05      4.05 o 
  -3   9  10       31.24       29.94      5.78 o 
  -2   9  10        0.04       -1.98      2.53 o 
  -1   9  10      143.62      136.29     10.46 o 
   0   9  10      104.64      109.59     11.78 o 
   1   9  10       78.71       73.31      7.75 o 
   2   9  10        2.70        5.73      5.93 o 
   3   9  10        1.19        1.74      3.48 o 
   4   9  10      205.98      200.12     12.22 o 
   5   9  10        1.67       -1.12      6.99 o 
   6   9  10        5.12        5.62      7.67 o 
   7   9  10        0.11        3.60      7.94 o 
 -10  10  10        9.85       20.06      5.95 o 
  -9  10  10        0.04        3.13      4.53 o 
  -8  10  10       46.29       49.62      7.48 o 
  -7  10  10       30.35       31.37      5.96 o 
  -6  10  10        1.66       -1.86      6.86 o 
  -5  10  10       71.02       58.70      6.73 o 
  -4  10  10      112.70      104.49      8.06 o 
  -3  10  10      222.31      223.19     10.57 o 
  -2  10  10      185.11      173.33      7.45 o 
  -1  10  10        9.81       12.53      4.64 o 
   0  10  10        0.42       -5.84      7.50 o 
   1  10  10       20.71       22.11      6.78 o 
   2  10  10       36.94       43.62      9.37 o 
   3  10  10        8.36        7.32      6.66 o 
   4  10  10       21.12       16.08      7.40 o 
   5  10  10       33.50       25.24      6.04 o 
   6  10  10       10.88       12.94      8.14 o 
  -9  11  10        0.64        7.54      4.52 o 
  -8  11  10       16.96       19.82      5.36 o 
  -7  11  10      110.68      129.62     10.60 o 
  -6  11  10       46.83       54.71      7.17 o 
  -5  11  10       98.42       89.89      8.19 o 
  -4  11  10      676.65      684.47     19.68 o 
  -3  11  10      245.84      263.29     11.83 o 
  -2  11  10       65.95       79.26     12.98 o 
  -1  11  10      488.22      493.91     18.47 o 
   0  11  10       92.88       90.61      8.80 o 
   1  11  10       17.10       17.72     10.32 o 
   2  11  10        2.12        1.13      4.13 o 
   3  11  10        7.22       -1.63      6.51 o 
   4  11  10       11.88        8.10      7.48 o 
   5  11  10        6.44        8.56      7.05 o 
  -9  12  10       17.70       18.24      7.46 o 
  -8  12  10       55.73       65.13      8.27 o 
  -7  12  10        0.22        8.88      4.92 o 
  -6  12  10      547.56      538.40     19.77 o 
  -5  12  10      111.89      130.86     10.21 o 
  -4  12  10        7.22       14.18      4.39 o 
  -3  12  10      358.76      378.35     14.41 o 
  -2  12  10      767.45      752.00     31.09 o 
  -1  12  10        1.87        7.97      7.71 o 
   0  12  10       83.06       82.52      8.44 o 
   1  12  10      111.08      113.81      9.90 o 
   2  12  10       11.58        8.82      4.77 o 
   3  12  10       25.68       25.53      8.41 o 
   4  12  10       88.09       74.53     12.59 o 
   5  12  10       86.85       66.55     12.51 o 
   6  12  10       14.91       24.68      8.95 o 
  -8  13  10        0.37        9.16      4.37 o 
  -7  13  10       19.43       13.27      4.94 o 
  -6  13  10       77.75       74.40      8.49 o 
  -5  13  10      106.18       95.72      9.13 o 
  -4  13  10      193.32      199.90     11.66 o 
  -3  13  10       82.49       67.95     12.63 o 
  -2  13  10        2.72        9.53      7.09 o 
  -1  13  10      138.73      142.10     10.74 o 
   0  13  10      109.83      111.12      9.85 o 
   1  13  10        1.12       -4.42      4.42 o 
   2  13  10       85.64       85.57      8.92 o 
   3  13  10       49.30       34.93      6.57 o 
   4  13  10      105.82      104.05     14.76 o 
   5  13  10       36.94       24.41      9.22 o 
  -8  14  10       13.42       24.21      8.14 o 
  -7  14  10        9.16        9.90      5.06 o 
  -6  14  10       11.17        6.23      5.42 o 
  -5  14  10        1.69        9.12      4.29 o 
  -4  14  10      202.53      215.81     22.04 o 
  -3  14  10        0.46       -7.90      7.90 o 
  -2  14  10       79.94       83.37     13.40 o 
  -1  14  10        0.08        2.80      3.55 o 
   0  14  10      101.82      121.87     13.09 o 
   1  14  10       17.98       16.98      5.09 o 
   2  14  10       16.66       15.49     12.16 o 
   3  14  10       83.63       74.92      9.03 o 
   4  14  10        7.87       12.26     13.15 o 
  -7  15  10       51.75       57.72     10.23 o 
  -6  15  10       28.55       23.88      5.78 o 
  -5  15  10      121.27      102.39     16.27 o 
  -4  15  10      137.72      149.84     19.33 o 
  -3  15  10      108.70      105.64     16.39 o 
  -2  15  10      185.17      193.07     21.07 o 
  -1  15  10        0.70       -7.24      8.33 o 
   0  15  10        0.02       -2.33      7.03 o 
   1  15  10        7.89       13.29      8.43 o 
   2  15  10        0.24       -1.64      3.82 o 
   3  15  10        0.09       -8.41      8.41 o 
  -5  16  10        3.32       32.54     11.31 o 
  -4  16  10      145.03      137.06     19.25 o 
  -3  16  10      230.30      208.10     22.78 o 
  -2  16  10        9.82       20.18     10.15 o 
  -1  16  10       26.80       43.81     10.96 o 
   0  16  10        1.62       18.40      9.34 o 
   1  16  10        6.70       11.27      8.41 o 
 -11   1  11        6.92       13.83      5.99 o 
 -10   1  11       19.23       14.08      5.47 o 
  -9   1  11       11.92        9.67      4.24 o 
  -8   1  11      152.37      158.69      8.94 o 
  -7   1  11        3.21        1.38      3.16 o 
  -6   1  11      246.44      241.58     13.61 o 
  -5   1  11        0.51        0.12      2.41 o 
  -4   1  11      278.16      289.14     12.03 o 
  -3   1  11        8.66       12.19      1.66 o 
  -2   1  11     1379.64     1361.59     15.10 o 
  -1   1  11       41.96       40.00      2.92 o 
   0   1  11       53.51       59.02      3.90 o 
   1   1  11      252.29      274.95      7.66 o 
   2   1  11       37.48       37.00      4.30 o 
   3   1  11        2.82        9.46      3.66 o 
   4   1  11        7.39       12.15      4.37 o 
   5   1  11       25.06       28.40      5.80 o 
   6   1  11       23.16       24.02      5.89 o 
   7   1  11        0.57       -4.28      4.28 o 
 -11   2  11        0.25        5.38      4.91 o 
 -10   2  11       16.43       25.83      7.01 o 
  -9   2  11        0.02        2.75      4.02 o 
  -8   2  11       14.86       14.35      5.66 o 
  -7   2  11       75.13       83.16      7.85 o 
  -6   2  11      102.00       98.03      8.13 o 
  -5   2  11        0.97        5.18      2.56 o 
  -4   2  11      655.87      654.70     14.03 o 
  -3   2  11      616.54      557.42     17.34 o 
  -2   2  11        0.33       21.09      2.16 o 
  -1   2  11      337.55      334.88      6.18 o 
   0   2  11     1146.96     1143.98     12.20 o 
   1   2  11       80.80       86.44      4.63 o 
   2   2  11      248.01      264.45     21.00 o 
   3   2  11       98.08      118.81     11.97 o 
   4   2  11        2.27        2.83      5.04 o 
   5   2  11        2.76        8.20      5.91 o 
   6   2  11       19.50       16.90      5.09 o 
   7   2  11       39.06       49.73      9.65 o 
 -11   3  11        0.43       -1.71      6.30 o 
 -10   3  11       59.24       57.70      6.69 o 
  -9   3  11       16.33       18.45      5.51 o 
  -8   3  11       51.07       52.79      7.03 o 
  -7   3  11       30.13       21.48      5.26 o 
  -6   3  11      131.52      140.05      9.34 o 
  -5   3  11       20.93       22.81      4.46 o 
  -4   3  11       46.21       53.29     10.19 o 
  -3   3  11       32.42       31.56      2.84 o 
  -2   3  11      827.07      823.85      9.56 o 
  -1   3  11      179.83      180.61      4.52 o 
   0   3  11        1.50       10.88      3.35 o 
   1   3  11      547.49      549.31     15.06 o 
   2   3  11      331.40      334.26     15.77 o 
   3   3  11        0.71        0.40      4.92 o 
   4   3  11        5.22       11.43      6.28 o 
   5   3  11       43.60       52.14     10.42 o 
   6   3  11        9.03       16.10      5.24 o 
   7   3  11        0.96        1.28      4.83 o 
 -11   4  11       11.60       15.57      5.64 o 
 -10   4  11        3.55       -0.15      3.80 o 
  -9   4  11      291.12      306.34     15.63 o 
  -8   4  11       11.34        9.66      4.62 o 
  -7   4  11      206.31      189.78     11.40 o 
  -6   4  11       55.22       46.69      6.13 o 
  -5   4  11        0.43       -3.26      3.64 o 
  -4   4  11        5.53        7.95      2.97 o 
  -3   4  11        0.07        1.34      2.00 o 
  -2   4  11       31.24       29.81      2.76 o 
  -1   4  11        4.46        4.52      1.98 o 
   0   4  11      171.72      166.20      7.30 o 
   1   4  11      288.28      287.96     13.33 o 
   2   4  11        1.20        4.02      3.11 o 
   3   4  11      236.38      254.60     11.26 o 
   4   4  11      132.07      140.58     14.02 o 
   5   4  11       10.99        7.09      6.16 o 
   6   4  11        8.03        9.84      7.24 o 
   7   4  11        0.00       -4.76      5.07 o 
 -11   5  11      107.39      137.36      9.69 o 
 -10   5  11      206.73      194.96     13.48 o 
  -9   5  11       25.74       25.62      6.04 o 
  -8   5  11      224.40      226.16     13.11 o 
  -7   5  11      222.33      222.38     16.00 o 
  -6   5  11      101.72      107.24      9.26 o 
  -5   5  11      781.60      766.41     20.04 o 
  -4   5  11        7.30       13.23      3.95 o 
  -3   5  11      406.29      378.61     10.60 o 
  -2   5  11      159.05      163.95      5.86 o 
  -1   5  11        9.58       10.84      2.87 o 
   0   5  11      372.47      380.91      9.60 o 
   1   5  11       81.79       78.16      7.11 o 
   2   5  11      473.68      484.05     15.47 o 
   3   5  11      104.37       96.76      8.83 o 
   4   5  11       54.55       55.09      9.84 o 
   5   5  11       41.83       33.59      9.03 o 
   6   5  11       54.69       61.59     12.05 o 
   7   5  11       45.76       55.98     13.56 o 
 -11   6  11       45.26       53.62      6.77 o 
 -10   6  11        4.93       10.67      5.38 o 
  -9   6  11      261.42      292.70     23.34 o 
  -8   6  11       21.25       20.75      6.47 o 
  -7   6  11      364.48      372.27     15.96 o 
  -6   6  11      263.72      276.92     13.07 o 
  -5   6  11       30.27       30.97      5.18 o 
  -4   6  11     1335.43     1267.27     24.34 o 
  -3   6  11      247.19      230.64      8.59 o 
  -2   6  11      587.55      586.40     13.91 o 
  -1   6  11      635.02      660.58     14.99 o 
   0   6  11       23.27       25.85      3.33 o 
   1   6  11      313.65      326.63     12.98 o 
   2   6  11       86.08       69.56      6.64 o 
   3   6  11       10.16       11.71      3.69 o 
   4   6  11       97.61       95.44     13.40 o 
   5   6  11       21.88       27.16      8.75 o 
   6   6  11      255.31      266.83     21.73 o 
   7   6  11       21.94       -7.24      7.24 o 
 -10   7  11       92.04       90.92      9.78 o 
  -9   7  11       12.13       14.72      5.19 o 
  -8   7  11       79.07       69.65     14.12 o 
  -7   7  11        7.16        2.06      5.68 o 
  -6   7  11      384.31      403.26     22.35 o 
  -5   7  11      305.62      302.23     13.19 o 
  -4   7  11       15.01       27.04      8.75 o 
  -3   7  11     1257.23     1297.74     28.17 o 
  -2   7  11      436.92      462.30      9.46 o 
  -1   7  11      142.22      150.46      7.48 o 
   0   7  11      209.56      202.21      7.30 o 
   1   7  11      292.34      286.00     12.49 o 
   2   7  11      108.92      102.25      8.17 o 
   3   7  11       30.00       27.73      5.30 o 
   4   7  11      141.46      145.70     11.52 o 
   5   7  11        0.11        0.04      6.20 o 
   6   7  11        1.27        6.43      7.13 o 
   7   7  11      116.79      122.96     16.50 o 
 -10   8  11        1.28       15.88      7.48 o 
  -9   8  11       25.35       15.65      9.49 o 
  -8   8  11       26.98       34.98     10.65 o 
  -7   8  11      206.58      218.87     20.42 o 
  -6   8  11       45.61       55.82     11.20 o 
  -5   8  11      316.47      295.38     21.54 o 
  -4   8  11      483.29      492.87     27.35 o 
  -3   8  11        0.29        3.99      2.56 o 
  -2   8  11      782.56      782.64     22.52 o 
  -1   8  11       84.83       88.10      5.81 o 
   0   8  11        0.01       -3.78      3.88 o 
   1   8  11        0.00       -2.83      4.21 o 
   2   8  11        5.66       11.13      4.01 o 
   3   8  11       58.23       53.58      6.93 o 
   4   8  11        7.80        8.62      4.24 o 
   5   8  11      196.00      179.59     17.82 o 
   6   8  11       75.90       90.92     14.29 o 
 -10   9  11        7.90       -4.69      4.69 o 
  -9   9  11       56.58       61.75     12.16 o 
  -8   9  11       33.56       52.99     11.70 o 
  -7   9  11      282.24      280.54     22.78 o 
  -6   9  11      187.38      187.71     11.41 o 
  -5   9  11        0.04       -0.37      5.37 o 
  -4   9  11      238.01      233.96     11.41 o 
  -3   9  11      296.54      283.01      9.78 o 
  -2   9  11        8.03        8.71      4.53 o 
  -1   9  11       10.92        6.09      4.78 o 
   0   9  11       22.97       18.00      5.02 o 
   1   9  11       22.06       23.36      6.02 o 
   2   9  11       89.12       74.49     11.54 o 
   3   9  11      350.14      331.53     16.44 o 
   4   9  11      263.80      264.79     14.31 o 
   5   9  11       16.93       12.51      8.21 o 
   6   9  11       83.52       77.75     14.02 o 
  -9  10  11        3.65       14.78      5.09 o 
  -8  10  11      114.39      124.65     10.93 o 
  -7  10  11       64.42       67.77      7.79 o 
  -6  10  11       19.69       19.17      5.83 o 
  -5  10  11      232.95      229.34     12.16 o 
  -4  10  11       11.36       20.99      4.42 o 
  -3  10  11       57.76       56.71     11.08 o 
  -2  10  11       16.84       21.79      5.32 o 
  -1  10  11        0.45        5.78      4.01 o 
   0  10  11       75.00       72.36      8.00 o 
   1  10  11       11.16       11.53      4.41 o 
   2  10  11      303.77      308.98     18.42 o 
   3  10  11      176.86      187.69     17.55 o 
   4  10  11       94.01      107.46     13.44 o 
   5  10  11      181.82      172.85     20.57 o 
   6  10  11       45.70       55.32     12.63 o 
  -9  11  11       76.14       55.72     16.23 o 
  -8  11  11       21.19       21.12      5.66 o 
  -7  11  11        2.25        9.14      4.53 o 
  -6  11  11       11.55        9.70      4.06 o 
  -5  11  11      338.73      329.02     14.74 o 
  -4  11  11       50.22       51.62     12.07 o 
  -3  11  11      170.30      207.37     20.03 o 
  -2  11  11      235.10      246.64     17.03 o 
  -1  11  11        2.37       -0.23      7.07 o 
   0  11  11        0.02        0.95      4.36 o 
   1  11  11       99.86       99.56      9.54 o 
   2  11  11       91.32       80.01      8.50 o 
   3  11  11       22.16       21.03      8.10 o 
   4  11  11       55.44       40.25      8.95 o 
   5  11  11      128.34      127.10     15.38 o 
  -9  12  11      183.23      178.08     17.16 o 
  -8  12  11        0.16        0.36      6.33 o 
  -7  12  11       44.24       48.75      7.08 o 
  -6  12  11      118.62      127.40     12.32 o 
  -5  12  11       37.32       34.16      5.81 o 
  -4  12  11      111.58      106.65     15.50 o 
  -3  12  11        1.02        4.73      6.66 o 
  -2  12  11       76.28       69.55      8.03 o 
  -1  12  11        0.14        4.31     13.05 o 
   0  12  11      108.22      121.81     11.06 o 
   1  12  11      143.54      140.58     11.17 o 
   2  12  11        2.35       -0.99      9.74 o 
   3  12  11      105.09       81.04      9.37 o 
   4  12  11      152.98      128.73     16.35 o 
   5  12  11        0.03       15.61      9.34 o 
  -8  13  11      285.85      286.43     20.88 o 
  -7  13  11       73.80       63.09      8.21 o 
  -6  13  11        3.39        6.28      4.41 o 
  -5  13  11      134.89      108.58     16.39 o 
  -4  13  11       48.22       35.21     10.69 o 
  -3  13  11       40.06       28.51      9.84 o 
  -2  13  11        3.92       -3.22      6.82 o 
  -1  13  11       94.08      100.35      9.56 o 
   0  13  11      250.41      248.41     17.70 o 
   1  13  11        4.59        7.11     10.69 o 
   2  13  11      352.55      385.48     18.39 o 
   3  13  11      170.42      149.95     12.14 o 
   4  13  11        2.30       10.25      5.56 o 
  -7  14  11       65.99       49.35      9.41 o 
  -6  14  11      119.80      122.68     17.43 o 
  -5  14  11       30.77       14.14      8.99 o 
  -4  14  11       83.41       65.78     14.49 o 
  -3  14  11        7.63        7.55      7.79 o 
  -2  14  11       29.34       22.58     10.07 o 
  -1  14  11       13.97       -3.45      4.90 o 
   0  14  11        1.49        0.43      4.64 o 
   1  14  11      562.97      570.91     55.20 o 
   2  14  11       82.24       77.55      9.45 o 
   3  14  11       95.28       94.54     20.96 o 
   4  14  11       83.75       77.90     12.67 o 
  -5  15  11       15.30       19.52      9.49 o 
  -4  15  11        0.16       26.85     11.04 o 
  -3  15  11       11.90       -8.75      8.75 o 
  -2  15  11        3.89       19.14      9.34 o 
  -1  15  11       53.07       54.97     12.59 o 
   0  15  11       33.42       30.72      6.50 o 
   1  15  11        9.24       16.80      5.83 o 
   2  15  11      163.35      162.26     13.85 o 
 -11   0  12        0.05       -1.05      7.71 o 
 -10   0  12       32.58       21.77      8.72 o 
  -9   0  12       41.77       42.11      9.57 o 
  -8   0  12      141.16      148.31     10.96 o 
  -7   0  12        0.10        2.82      3.88 o 
  -6   0  12        1.04       -0.46      5.11 o 
  -5   0  12        0.06       13.75      6.24 o 
  -4   0  12      514.56      487.21     22.74 o 
  -3   0  12      340.14      333.60     13.10 o 
  -2   0  12       59.54       63.45      4.26 o 
  -1   0  12        3.90       19.97      3.11 o 
   0   0  12      480.17      468.61     11.52 o 
   1   0  12      258.71      249.45      9.66 o 
   2   0  12       10.51       10.73      5.00 o 
   3   0  12        1.99        1.16      5.58 o 
   4   0  12        2.11       17.97      7.21 o 
   5   0  12        9.70        9.76      6.66 o 
   6   0  12       65.87       73.02     12.59 o 
   7   0  12       83.54      109.13     16.31 o 
 -11   1  12       85.31      110.13     11.13 o 
 -10   1  12       21.73       32.04      7.01 o 
  -9   1  12       10.11       13.13      5.62 o 
  -8   1  12       83.07       85.98      6.99 o 
  -7   1  12      180.37      181.48     10.82 o 
  -6   1  12       33.32       28.57      7.18 o 
  -5   1  12      307.94      298.20     11.04 o 
  -4   1  12       24.35       30.26      4.90 o 
  -3   1  12       39.51       38.70      3.68 o 
  -2   1  12       16.65       19.66      2.03 o 
  -1   1  12     1065.17     1056.98     13.28 o 
   0   1  12       64.84       63.13      3.62 o 
   1   1  12       19.61       23.55      3.13 o 
   2   1  12       78.87       92.18      7.42 o 
   3   1  12      192.98      185.15     10.82 o 
   4   1  12       25.06       37.06      6.05 o 
   5   1  12       35.43       34.24     12.38 o 
   6   1  12       78.64       95.82     10.14 o 
   7   1  12        2.75       -5.59      5.59 o 
 -11   2  12       17.98       23.92      7.10 o 
 -10   2  12      203.75      229.59     14.50 o 
  -9   2  12        8.08       -1.30      4.24 o 
  -8   2  12       88.07       88.38      8.78 o 
  -7   2  12       19.76       13.51      7.30 o 
  -6   2  12      338.47      328.37     14.29 o 
  -5   2  12      129.64      124.26      7.00 o 
  -4   2  12       77.27       76.09      5.30 o 
  -3   2  12      113.69      109.86      4.82 o 
  -2   2  12      415.64      415.08      7.19 o 
  -1   2  12      178.20      186.07      4.93 o 
   0   2  12      407.40      421.87      8.83 o 
   1   2  12      401.21      361.44     13.87 o 
   2   2  12       41.10       33.94      4.39 o 
   3   2  12        2.06        3.60      5.27 o 
   4   2  12      149.06      140.55     12.47 o 
   5   2  12        0.06        1.50      4.26 o 
   6   2  12       50.39       48.35      7.53 o 
   7   2  12       25.21       31.94      9.72 o 
 -11   3  12      125.86      143.44     16.46 o 
 -10   3  12       95.59      107.10      8.65 o 
  -9   3  12       21.90       23.15      6.01 o 
  -8   3  12      321.81      320.95     16.02 o 
  -7   3  12       66.35       62.58      7.68 o 
  -6   3  12      309.14      309.99     15.07 o 
  -5   3  12      519.66      522.96     16.95 o 
  -4   3  12       49.47       50.16      5.58 o 
  -3   3  12      674.93      659.63     12.43 o 
  -2   3  12      272.35      271.97      5.86 o 
  -1   3  12      469.21      490.93     11.54 o 
   0   3  12      777.17      776.54     13.80 o 
   1   3  12       63.89       85.48      7.48 o 
   2   3  12      145.08      143.70      8.54 o 
   3   3  12      175.58      174.98     14.76 o 
   4   3  12        4.02       18.48      7.36 o 
   5   3  12      385.25      436.46     19.29 o 
   6   3  12        9.10       19.32     10.07 o 
   7   3  12       81.28       91.66     14.49 o 
 -11   4  12       64.18       83.48     13.60 o 
 -10   4  12      111.21      117.40      8.97 o 
  -9   4  12      186.57      186.79     15.11 o 
  -8   4  12        6.97       18.39      5.65 o 
  -7   4  12      838.37      829.92     23.58 o 
  -6   4  12      303.81      307.31     13.95 o 
  -5   4  12      521.06      511.41     16.87 o 
  -4   4  12      751.38      750.46     27.25 o 
  -3   4  12      216.77      240.14      7.64 o 
  -2   4  12      194.11      202.85      6.74 o 
  -1   4  12      787.82      755.14     13.18 o 
   0   4  12       11.24       18.58      3.03 o 
   1   4  12      368.86      351.69     13.03 o 
   2   4  12        0.86        1.79      3.12 o 
   3   4  12      357.03      371.00     21.42 o 
   4   4  12      187.89      209.34     17.59 o 
   5   4  12       82.90      115.01     14.60 o 
   6   4  12      185.24      209.71     17.74 o 
 -10   5  12       28.34       26.59      7.32 o 
  -9   5  12       92.82       79.70      9.47 o 
  -8   5  12      274.59      294.17     15.04 o 
  -7   5  12       12.43       18.28      5.87 o 
  -6   5  12      388.16      395.90     16.79 o 
  -5   5  12     1011.01     1030.36     34.19 o 
  -4   5  12        1.75       13.86      4.01 o 
  -3   5  12      554.96      569.66     13.40 o 
  -2   5  12      319.76      290.30      7.82 o 
  -1   5  12       30.25       30.19      3.31 o 
   0   5  12       32.65       34.42      3.63 o 
   1   5  12       75.70       80.93      6.89 o 
   2   5  12       21.28       16.22      4.06 o 
   3   5  12        0.56        4.42      5.27 o 
   4   5  12      214.63      226.04     18.40 o 
   5   5  12      508.37      556.59     29.48 o 
   6   5  12       20.41       26.46      9.68 o 
 -10   6  12        8.51        8.27      5.21 o 
  -9   6  12        6.55        7.47      5.54 o 
  -8   6  12       44.43       40.34      6.52 o 
  -7   6  12      224.39      230.30     29.23 o 
  -6   6  12       55.00       58.26      6.95 o 
  -5   6  12      224.39      215.76     12.59 o 
  -4   6  12      167.23      162.89      9.33 o 
  -3   6  12      185.23      175.51      7.64 o 
  -2   6  12      177.23      176.77      8.34 o 
  -1   6  12       41.76       45.93      4.95 o 
   0   6  12       15.48       15.41      3.31 o 
   1   6  12       64.12       66.01      6.78 o 
   2   6  12      373.62      360.40     14.35 o 
   3   6  12      112.97      107.45      8.63 o 
   4   6  12        1.39       -1.86      5.62 o 
   5   6  12      127.21      118.69     15.03 o 
   6   6  12      142.76      117.92     15.42 o 
 -10   7  12       79.06       81.53      9.56 o 
  -9   7  12        0.03       -5.17      5.17 o 
  -8   7  12       86.01       83.10      8.65 o 
  -7   7  12        4.08        0.59      5.66 o 
  -6   7  12      122.83      103.11     16.68 o 
  -5   7  12        0.36       -0.12      3.25 o 
  -4   7  12        0.62       15.22      6.35 o 
  -3   7  12      126.21      137.44     10.30 o 
  -2   7  12       81.07       86.18      7.86 o 
  -1   7  12      151.29      141.42      7.59 o 
   0   7  12      200.95      187.81      8.94 o 
   1   7  12      178.00      172.20      9.59 o 
   2   7  12       82.45       74.40      7.57 o 
   3   7  12      225.43      226.85     12.33 o 
   4   7  12       74.04       74.65     11.82 o 
   5   7  12       10.21       27.89      8.83 o 
   6   7  12        2.86        0.27      7.75 o 
 -10   8  12       26.39       31.80     11.00 o 
  -9   8  12      173.30      178.51     19.83 o 
  -8   8  12        0.11       14.10      8.29 o 
  -7   8  12      142.25      142.33     17.43 o 
  -6   8  12       61.96       61.98     11.89 o 
  -5   8  12        1.92        0.27      7.28 o 
  -4   8  12       16.60       19.08      4.11 o 
  -3   8  12        0.02        0.39      4.13 o 
  -2   8  12       11.59       15.34      4.91 o 
  -1   8  12      112.15      119.80      7.01 o 
   0   8  12        7.67       12.71      4.09 o 
   1   8  12      378.86      386.45     12.96 o 
   2   8  12       77.18       67.74      7.44 o 
   3   8  12       49.71       55.05      7.12 o 
   4   8  12        0.20        7.83      6.28 o 
   5   8  12       14.48       19.25      7.90 o 
   6   8  12        1.93        2.44      7.79 o 
  -9   9  12       60.80       54.23     12.24 o 
  -8   9  12      153.41      137.95     17.97 o 
  -7   9  12        3.57       14.80      8.75 o 
  -6   9  12        1.01       -2.93      7.84 o 
  -5   9  12      258.49      262.53     13.98 o 
  -4   9  12        7.58        7.20      3.51 o 
  -3   9  12       24.26       38.86      6.66 o 
  -2   9  12        0.04        0.13      3.96 o 
  -1   9  12       60.42       77.06     10.58 o 
   0   9  12       55.69       64.20      9.55 o 
   1   9  12       23.32       28.09      5.94 o 
   2   9  12       17.18       13.66      7.11 o 
   3   9  12       23.85       16.02      5.37 o 
   4   9  12        5.60        2.98      7.52 o 
   5   9  12       59.46       71.90     13.13 o 
  -9  10  12        4.50        9.61      5.03 o 
  -8  10  12       71.93       59.42      7.98 o 
  -7  10  12        4.99        1.58      7.28 o 
  -6  10  12       28.75       17.38     11.37 o 
  -5  10  12        9.31        9.00      6.93 o 
  -4  10  12      125.86      119.70     16.04 o 
  -3  10  12        7.84        5.31      7.48 o 
  -2  10  12       44.33       45.41      7.05 o 
  -1  10  12       80.87       70.69      9.28 o 
   0  10  12       26.55       23.30      5.76 o 
   1  10  12       60.77       61.11      7.89 o 
   2  10  12      102.31       96.75     10.48 o 
   3  10  12       11.59        6.74      5.38 o 
   4  10  12        5.03        3.37      6.12 o 
   5  10  12       13.44       -7.24      7.24 o 
  -9  11  12        8.63        9.72      6.82 o 
  -8  11  12        5.53        7.81      4.73 o 
  -7  11  12       95.31      102.41     12.69 o 
  -6  11  12        3.10        3.57      3.94 o 
  -5  11  12        5.86        9.41      7.67 o 
  -4  11  12       64.68       85.50     14.10 o 
  -3  11  12        5.35       22.47      8.91 o 
  -2  11  12        3.37       -1.11      4.43 o 
  -1  11  12       33.85       38.94      6.83 o 
   0  11  12      385.32      385.67     17.92 o 
   1  11  12       30.13       35.86      8.58 o 
   2  11  12       56.98       47.95      7.64 o 
   3  11  12       83.50       86.43      9.39 o 
   4  11  12       61.72       83.48     13.25 o 
  -8  12  12       17.51       12.90      6.16 o 
  -7  12  12        0.01       -6.10      6.10 o 
  -6  12  12       32.08       18.31      9.20 o 
  -5  12  12        1.62       14.53      8.44 o 
  -4  12  12        4.83       -4.76      7.40 o 
  -3  12  12        0.83       -7.94      7.94 o 
  -2  12  12       73.42       76.35     15.65 o 
  -1  12  12       31.30       20.21      5.93 o 
   0  12  12       34.26       32.11      6.65 o 
   1  12  12       25.95       18.12      6.55 o 
   2  12  12      140.20      143.55     11.72 o 
   3  12  12       39.53       35.68      8.60 o 
   4  12  12       56.45       67.35      8.76 o 
  -7  13  12        0.06        3.33      4.49 o 
  -6  13  12      104.45       98.20     16.08 o 
  -5  13  12        6.88        6.82      8.17 o 
  -4  13  12        0.01       -0.62      6.66 o 
  -3  13  12        2.16        7.17      7.67 o 
  -2  13  12       47.46       33.66     11.51 o 
  -1  13  12        0.00        4.04      5.20 o 
   0  13  12        9.09       12.12      5.50 o 
   1  13  12        0.02       -6.02      7.26 o 
   2  13  12       27.96       43.99      7.63 o 
   3  13  12       10.18       16.12      5.96 o 
  -5  14  12       46.53       32.89     10.96 o 
  -4  14  12      146.34      157.86     19.64 o 
  -3  14  12        4.47       21.03     11.04 o 
  -2  14  12       88.69      100.29     16.54 o 
  -1  14  12       40.51       39.03     15.53 o 
   0  14  12        8.71        5.15     10.75 o 
   1  14  12       32.67       27.94      6.83 o 
   2  14  12        1.10        4.68      5.99 o 
  -2  15  12       64.75       56.02     13.98 o 
  -1  15  12      187.71      182.07     21.11 o 
   0  15  12       84.92      104.67     13.52 o 
   1  15  12        0.86        9.34      6.39 o 
 -10   1  13        0.67       -5.31      5.31 o 
  -9   1  13       67.14       60.95      6.49 o 
  -8   1  13      224.96      227.74     11.03 o 
  -7   1  13       25.69       15.01      4.12 o 
  -6   1  13      210.28      215.25      9.78 o 
  -5   1  13        7.04       -3.16      3.91 o 
  -4   1  13        8.47        8.73      2.69 o 
  -3   1  13       57.30       47.52      4.11 o 
  -2   1  13       18.14       21.48      2.51 o 
  -1   1  13        9.56       13.36      2.06 o 
   0   1  13       17.40       19.51      2.18 o 
   1   1  13       31.17       22.48      4.25 o 
   2   1  13      394.02      402.30     24.33 o 
   3   1  13       29.20       33.59      5.70 o 
   4   1  13      243.79      242.94     14.37 o 
   5   1  13        5.46        9.02      4.89 o 
   6   1  13       19.41        4.13      9.32 o 
 -10   2  13      254.05      282.02     16.21 o 
  -9   2  13       19.01       26.76      5.11 o 
  -8   2  13       68.13       80.17      8.81 o 
  -7   2  13      218.26      197.06     12.09 o 
  -6   2  13      245.74      259.29     13.05 o 
  -5   2  13        2.94       -0.83      2.94 o 
  -4   2  13        0.01        4.85      2.52 o 
  -3   2  13        3.44        6.61      2.20 o 
  -2   2  13       36.14       31.64      2.90 o 
  -1   2  13      139.09      143.41      5.28 o 
   0   2  13      498.49      493.77     11.41 o 
   1   2  13       32.60       27.46      4.27 o 
   2   2  13       87.79       90.80      9.36 o 
   3   2  13      257.34      242.10     12.87 o 
   4   2  13      240.66      246.99     13.92 o 
   5   2  13        1.33        3.00      4.23 o 
   6   2  13       22.18       32.76      6.90 o 
 -10   3  13       92.26       84.28     11.56 o 
  -9   3  13      145.13      161.18      9.98 o 
  -8   3  13       59.00       59.74      7.50 o 
  -7   3  13       62.44       65.47      7.60 o 
  -6   3  13       57.23       50.37      6.72 o 
  -5   3  13        1.23       -5.52      5.52 o 
  -4   3  13      191.05      195.36     17.82 o 
  -3   3  13      276.01      291.87      8.68 o 
  -2   3  13       33.07       28.76      4.18 o 
  -1   3  13       96.30       92.92      6.09 o 
   0   3  13      274.66      300.43      9.57 o 
   1   3  13      274.23      272.12     11.56 o 
   2   3  13       92.79       86.12     10.69 o 
   3   3  13       96.47       92.93     11.97 o 
   4   3  13       37.50       42.65      6.91 o 
   5   3  13       56.72       68.41      8.61 o 
   6   3  13       59.71       66.78     15.17 o 
 -10   4  13        9.52        4.84      4.06 o 
  -9   4  13      125.22      127.25     11.01 o 
  -8   4  13        4.41       -4.91      4.91 o 
  -7   4  13        7.81       11.98      4.69 o 
  -6   4  13       50.75       45.81      6.74 o 
  -5   4  13       87.50       73.54      7.19 o 
  -4   4  13      359.66      374.87     13.98 o 
  -3   4  13       14.08       25.90      3.20 o 
  -2   4  13      459.33      449.46     13.45 o 
  -1   4  13      176.61      168.45     12.56 o 
   0   4  13      100.20      116.51      6.06 o 
   1   4  13       55.51       60.62      6.20 o 
   2   4  13       44.54       31.11      7.52 o 
   3   4  13       21.34       41.72      9.10 o 
   4   4  13       24.06        9.76      7.28 o 
   5   4  13      100.44      120.44     10.48 o 
   6   4  13       26.04       38.07      7.29 o 
 -10   5  13       45.60       54.98     19.06 o 
  -9   5  13        9.57       11.58      5.51 o 
  -8   5  13      128.87      120.45     10.29 o 
  -7   5  13       11.62       17.76      4.92 o 
  -6   5  13      483.98      489.17     26.81 o 
  -5   5  13      113.41      119.75      8.85 o 
  -4   5  13      219.40      214.30     10.72 o 
  -3   5  13      508.71      505.31     18.49 o 
  -2   5  13      140.40      148.19      8.15 o 
  -1   5  13      241.20      248.79     10.42 o 
   0   5  13      359.87      348.79     10.37 o 
   1   5  13        6.46        4.39      4.18 o 
   2   5  13      203.09      198.47     10.96 o 
   3   5  13        0.00       -2.25      5.97 o 
   4   5  13      150.45      156.35     16.46 o 
   5   5  13       76.60       69.81     11.93 o 
   6   5  13        3.93       -6.90      7.83 o 
 -10   6  13      129.41      149.34     16.54 o 
  -9   6  13      173.11      184.74     12.92 o 
  -8   6  13       57.65       57.67      7.83 o 
  -7   6  13      282.54      261.57     13.96 o 
  -6   6  13       87.38      104.85      8.94 o 
  -5   6  13      195.47      196.60     11.07 o 
  -4   6  13      575.11      570.08     17.08 o 
  -3   6  13        1.59        9.14      4.50 o 
  -2   6  13      572.01      562.61     20.14 o 
  -1   6  13      123.98      142.49      8.14 o 
   0   6  13      303.87      300.59      9.54 o 
   1   6  13      252.45      247.25      9.09 o 
   2   6  13       10.90       17.09      8.87 o 
   3   6  13      267.95      246.07     18.79 o 
   4   6  13      159.71      155.46     16.19 o 
   5   6  13       47.77       30.72      9.53 o 
 -10   7  13        7.55       24.41      8.60 o 
  -9   7  13       68.14       81.09     13.52 o 
  -8   7  13      173.35      173.43     14.76 o 
  -7   7  13       56.76       61.82     16.48 o 
  -6   7  13      341.92      352.93     15.41 o 
  -5   7  13      163.23      170.84     18.25 o 
  -4   7  13        2.42        1.39      6.59 o 
  -3   7  13      177.28      171.54     14.10 o 
  -2   7  13       11.61       19.27      3.78 o 
  -1   7  13      310.33      338.04     11.94 o 
   0   7  13       19.89       18.13      4.25 o 
   1   7  13       64.49       65.17      5.86 o 
   2   7  13      433.61      450.81     17.21 o 
   3   7  13       63.93       60.16     11.12 o 
   4   7  13      222.65      226.66     19.64 o 
   5   7  13      113.12       86.77     13.60 o 
  -9   8  13      115.92       96.58     16.39 o 
  -8   8  13       34.13       27.16     10.54 o 
  -7   8  13       59.77       58.03     12.09 o 
  -6   8  13      119.61      123.30     16.50 o 
  -5   8  13       62.87       63.80     12.32 o 
  -4   8  13      127.39      123.03     15.34 o 
  -3   8  13       25.81       16.57      5.37 o 
  -2   8  13       40.85       46.67      6.96 o 
  -1   8  13       74.03       77.65      8.79 o 
   0   8  13      120.08      135.01     10.96 o 
   1   8  13       31.58       37.88      6.49 o 
   2   8  13        0.05        5.08      3.74 o 
   3   8  13      261.84      265.24     20.03 o 
   4   8  13      102.62       80.15     12.40 o 
   5   8  13        0.75       13.91      8.21 o 
  -8   9  13      150.70      130.70     17.39 o 
  -7   9  13       98.23      105.85      9.72 o 
  -6   9  13        0.98       -0.14      4.07 o 
  -5   9  13       92.53       83.17     13.79 o 
  -4   9  13       77.56       67.91     12.20 o 
  -3   9  13      139.98      152.02     11.49 o 
  -2   9  13       16.81       17.71      5.19 o 
  -1   9  13       53.73       53.54      7.72 o 
   0   9  13        0.05       -8.35      9.14 o 
   1   9  13       57.10       48.77      7.69 o 
   2   9  13      220.52      225.64     22.82 o 
   3   9  13        0.77       -1.24      4.08 o 
   4   9  13       16.73       18.94      8.17 o 
  -9  10  13       89.71       86.81     12.59 o 
  -8  10  13       23.22       36.34     14.10 o 
  -7  10  13       79.61       72.16      8.41 o 
  -6  10  13      137.78      148.06     18.63 o 
  -5  10  13      102.12      103.70     15.46 o 
  -4  10  13        2.40        7.86      7.75 o 
  -3  10  13       43.25       43.54     11.35 o 
  -2  10  13       91.47      109.07     10.26 o 
  -1  10  13       56.18       61.16      8.13 o 
   0  10  13        1.69        4.90      8.50 o 
   1  10  13       39.74       23.26      6.02 o 
   2  10  13        2.46        1.00      4.60 o 
   3  10  13       94.68       97.60     10.30 o 
  -8  11  13       78.18       60.47     10.38 o 
  -7  11  13       12.19       18.19      4.92 o 
  -6  11  13       52.55       35.06     11.47 o 
  -5  11  13      239.31      237.20     22.93 o 
  -4  11  13       61.87       73.22     13.79 o 
  -3  11  13       46.57       38.54     10.73 o 
  -2  11  13       15.66       27.67      7.83 o 
  -1  11  13        8.41       15.75      7.92 o 
   0  11  13       14.86       13.65      5.26 o 
   1  11  13       49.52       44.37      7.13 o 
   2  11  13       31.02       27.96      6.45 o 
   3  11  13        3.99       -4.92      4.92 o 
  -6  12  13       10.99       18.28      9.18 o 
  -5  12  13        1.68       23.90      9.41 o 
  -4  12  13      285.89      262.45     24.29 o 
  -3  12  13        9.06       10.19      7.90 o 
  -2  12  13      252.60      271.25     15.82 o 
  -1  12  13        4.28        2.26      4.89 o 
   0  12  13        3.57        1.62      4.60 o 
   1  12  13      183.43      173.53     12.86 o 
   2  12  13       20.76       24.23      6.29 o 
   3  12  13       45.80       61.52     11.93 o 
  -5  13  13       51.68       49.39     13.17 o 
  -4  13  13      133.58      128.15     18.79 o 
  -3  13  13      419.51      423.14     31.03 o 
  -2  13  13        0.55       17.59      9.22 o 
  -1  13  13      111.56      108.96     10.78 o 
   0  13  13      303.92      310.84     17.32 o 
   1  13  13       28.44       29.41      7.67 o 
   2  13  13      175.92      183.58     19.80 o 
  -2  14  13      257.72      220.93     23.51 o 
  -1  14  13      162.40      186.41     18.01 o 
   0  14  13        0.01       -2.98      6.47 o 
 -10   0  14        0.05       -7.01      7.01 o 
  -9   0  14       18.38       29.60      8.68 o 
  -8   0  14       99.42       96.46     12.90 o 
  -7   0  14       72.98       57.17      7.61 o 
  -6   0  14      511.30      556.79     19.29 o 
  -5   0  14       65.61       61.17      9.88 o 
  -4   0  14      155.89      161.66     14.53 o 
  -3   0  14      406.01      406.85     15.67 o 
  -2   0  14      115.57      120.26     10.58 o 
  -1   0  14      582.15      571.09     17.83 o 
   0   0  14      125.33      107.17      8.30 o 
   1   0  14       15.68       15.42      6.12 o 
   2   0  14        2.07       16.93      6.31 o 
   3   0  14        2.28        0.89      5.50 o 
   4   0  14       13.76        4.26      6.55 o 
   5   0  14       57.77       39.67     10.15 o 
 -10   1  14       30.88       28.73      7.52 o 
  -9   1  14        1.10        0.15      6.02 o 
  -8   1  14       35.17       45.21      5.58 o 
  -7   1  14      166.57      168.95      9.45 o 
  -6   1  14      181.82      180.04      9.26 o 
  -5   1  14      266.17      259.23     10.94 o 
  -4   1  14       32.26       32.01      4.36 o 
  -3   1  14       67.35       74.21      4.53 o 
  -2   1  14      501.78      498.00     12.00 o 
  -1   1  14       34.02       33.54      3.88 o 
   0   1  14       14.22       11.04      2.73 o 
   1   1  14       80.01       80.12      7.15 o 
   2   1  14        3.73       -5.37      5.37 o 
   3   1  14       12.84       13.39      4.55 o 
   4   1  14       85.01       85.17      9.08 o 
   5   1  14       14.70        6.61      5.21 o 
 -10   2  14       35.53       34.63      7.90 o 
  -9   2  14        4.88        4.61      3.77 o 
  -8   2  14        2.45       -1.23      3.90 o 
  -7   2  14      178.72      186.72     24.00 o 
  -6   2  14       59.81       74.60      7.94 o 
  -5   2  14      160.43      156.49      9.95 o 
  -4   2  14      106.88       99.95      6.49 o 
  -3   2  14      152.76      154.37      6.06 o 
  -2   2  14      177.02      199.39      7.74 o 
  -1   2  14      359.28      358.14     10.71 o 
   0   2  14      183.90      187.29      6.62 o 
   1   2  14        2.35        6.50      4.16 o 
   2   2  14       15.80       21.03      7.34 o 
   3   2  14        0.70        7.21      4.44 o 
   4   2  14       76.36       79.46      8.92 o 
   5   2  14       27.28       42.82     21.91 o 
 -10   3  14        6.92        8.82      8.29 o 
  -9   3  14       84.25       78.65      7.52 o 
  -8   3  14       54.75       58.46     13.21 o 
  -7   3  14        4.80        6.26     11.87 o 
  -6   3  14      154.69      139.74     11.43 o 
  -5   3  14      100.86       99.09      8.30 o 
  -4   3  14      166.80      155.74     16.31 o 
  -3   3  14      315.20      319.53     11.91 o 
  -2   3  14        0.03        1.36      3.50 o 
  -1   3  14      409.76      421.21     13.61 o 
   0   3  14      173.80      180.71      7.60 o 
   1   3  14      159.27      163.40     10.84 o 
   2   3  14      131.08      112.77     12.16 o 
   3   3  14       16.57       17.82      4.96 o 
   4   3  14       47.50       30.36      7.01 o 
   5   3  14      117.22      121.39     11.27 o 
 -10   4  14       61.22       56.95     11.00 o 
  -9   4  14       35.52       35.73      6.79 o 
  -8   4  14        0.57        0.39      3.96 o 
  -7   4  14      270.00      276.86     14.53 o 
  -6   4  14        0.12        2.64      3.79 o 
  -5   4  14      251.11      253.72     12.43 o 
  -4   4  14       16.34       16.89      4.30 o 
  -3   4  14      238.00      250.19     10.64 o 
  -2   4  14      333.05      347.41     12.46 o 
  -1   4  14        1.54        7.13      4.11 o 
   0   4  14      287.92      277.69     11.43 o 
   1   4  14      492.63      496.19     19.97 o 
   2   4  14        0.21       20.18      6.93 o 
   3   4  14      334.21      325.91     21.54 o 
   4   4  14       65.22       60.99      7.78 o 
   5   4  14       22.28       19.90     11.06 o 
 -10   5  14       58.34       41.49      9.92 o 
  -9   5  14       42.67       47.40     11.21 o 
  -8   5  14       89.30       82.19      9.43 o 
  -7   5  14        1.06        5.06      3.98 o 
  -6   5  14        0.58       -3.70      3.70 o 
  -5   5  14        8.10        4.53      3.59 o 
  -4   5  14       67.94       39.44     10.11 o 
  -3   5  14       18.15       29.77     10.17 o 
  -2   5  14      155.54      151.88      8.59 o 
  -1   5  14      288.88      303.36     11.85 o 
   0   5  14      173.86      175.65      9.29 o 
   1   5  14      189.13      230.38      8.91 o 
   2   5  14      359.62      348.92     20.73 o 
   3   5  14       33.07       31.73      8.29 o 
   4   5  14        4.84        0.35      5.81 o 
   5   5  14       69.07       75.68     28.74 o 
  -9   6  14       62.11       72.19      8.96 o 
  -8   6  14      122.85      106.04     14.86 o 
  -7   6  14       22.27       29.97      5.87 o 
  -6   6  14       33.50       26.46      9.92 o 
  -5   6  14       14.02        6.31      4.03 o 
  -4   6  14       72.72       74.22     12.36 o 
  -3   6  14       11.77       10.41      5.30 o 
  -2   6  14        0.36        4.70      3.39 o 
  -1   6  14        0.15       -3.13      3.13 o 
   0   6  14      102.85      104.42      7.57 o 
   1   6  14      166.34      175.65      9.51 o 
   2   6  14       12.31       17.66      6.70 o 
   3   6  14       17.89       17.32      6.70 o 
   4   6  14       87.01       96.61     13.48 o 
   5   6  14       13.55       12.20      7.86 o 
  -9   7  14       81.62       76.86     11.89 o 
  -8   7  14        0.35        3.10      8.06 o 
  -7   7  14      246.20      248.40     39.44 o 
  -6   7  14       18.43       22.30      5.01 o 
  -5   7  14        2.13        9.34      7.21 o 
  -4   7  14       64.09       51.02     11.00 o 
  -3   7  14       84.98       74.66     11.78 o 
  -2   7  14       23.82       18.00      5.37 o 
  -1   7  14        3.37        0.82      6.37 o 
   0   7  14        9.86       19.20      5.44 o 
   1   7  14        5.37        2.99      4.28 o 
   2   7  14        2.24        6.87      5.04 o 
   3   7  14       88.27       64.11     11.62 o 
   4   7  14       44.87       54.00     10.96 o 
  -8   8  14       30.82       28.32     10.65 o 
  -7   8  14      101.54      125.05     16.93 o 
  -6   8  14       59.79       64.19     12.44 o 
  -5   8  14       70.71       69.92     13.02 o 
  -4   8  14        0.42        9.53      7.67 o 
  -3   8  14       92.71       84.05      8.96 o 
  -2   8  14        8.61        2.27      4.76 o 
  -1   8  14       76.16       74.63      8.81 o 
   0   8  14        3.98        0.86      7.40 o 
   1   8  14       42.03       48.78      7.71 o 
   2   8  14       35.71       36.18     11.23 o 
   3   8  14      172.91      166.96     16.93 o 
   4   8  14       13.07       12.44      8.10 o 
  -8   9  14       30.57       26.50      8.14 o 
  -7   9  14       14.50       17.70      8.75 o 
  -6   9  14       22.37       28.78      9.41 o 
  -5   9  14        0.00       -0.19      5.31 o 
  -4   9  14        1.06        7.79      7.05 o 
  -3   9  14        0.24       10.56      5.21 o 
  -2   9  14      159.10      140.46     11.69 o 
  -1   9  14       20.67       20.72      5.89 o 
   0   9  14        0.00       -1.02     11.04 o 
   1   9  14       84.27       91.89     24.33 o 
   2   9  14       82.91       74.12     18.36 o 
   3   9  14        0.64       19.95      8.83 o 
   4   9  14        1.42       -8.37      8.37 o 
  -7  10  14        1.27        5.66      7.86 o 
  -6  10  14        0.18       -0.81      7.05 o 
  -5  10  14      212.76      218.87     22.27 o 
  -4  10  14       10.67        3.41      7.21 o 
  -3  10  14        0.22       -8.02      8.02 o 
  -2  10  14        5.03       15.71      6.82 o 
  -1  10  14       75.36       79.48     12.34 o 
   0  10  14       31.41       22.38      6.64 o 
   1  10  14       30.62       14.92      5.59 o 
   2  10  14        1.52       -6.84      6.84 o 
  -6  11  14      204.12      214.26     22.74 o 
  -5  11  14        5.08       21.81      9.72 o 
  -4  11  14      121.18      110.13     16.85 o 
  -3  11  14        0.33       -2.25      7.48 o 
  -2  11  14       30.36       32.25      6.72 o 
  -1  11  14        1.40       -0.52      5.73 o 
   0  11  14        0.29       -5.61      5.93 o 
   1  11  14       26.67       21.69     10.17 o 
   2  11  14       30.12       32.93      9.84 o 
  -4  12  14        1.19       -7.13      8.52 o 
  -3  12  14        0.03       -4.45      8.10 o 
  -2  12  14       13.60       28.15      6.57 o 
  -1  12  14       17.04       16.39      5.75 o 
   0  12  14       10.24        5.14      4.91 o 
   1  12  14       56.50       58.11     12.40 o 
  -1  13  14        9.86        8.95      7.05 o 
  -9   1  15        0.38       -4.70      4.70 o 
  -8   1  15       34.49       32.84      5.29 o 
  -7   1  15        0.67        2.64      3.28 o 
  -6   1  15        0.06        2.69      3.21 o 
  -5   1  15      103.11      101.96      9.09 o 
  -4   1  15      287.90      300.64     10.93 o 
  -3   1  15       46.77       47.23      4.58 o 
  -2   1  15      320.15      327.88     10.17 o 
  -1   1  15       19.03       31.26      8.19 o 
   0   1  15        0.14        6.53      4.24 o 
   1   1  15        0.01        6.35      3.38 o 
   2   1  15       33.85       27.76     18.83 o 
   3   1  15        0.00       -3.92      4.30 o 
   4   1  15       12.90       10.78      6.37 o 
  -9   2  15       16.31       13.48      4.51 o 
  -8   2  15       22.19       16.94      4.65 o 
  -7   2  15      127.56      113.60      9.82 o 
  -6   2  15      141.67      139.83     17.53 o 
  -5   2  15       41.96       61.72      6.90 o 
  -4   2  15      443.89      428.68     24.87 o 
  -3   2  15      479.99      495.56     13.30 o 
  -2   2  15       11.84       15.31      4.23 o 
  -1   2  15        8.15        5.52      5.32 o 
   0   2  15      330.38      342.17     16.88 o 
   1   2  15        9.10        3.19      4.12 o 
   2   2  15        9.04       11.29      4.76 o 
   3   2  15       23.78       30.25      5.90 o 
   4   2  15        8.43       22.36      5.98 o 
  -9   3  15        0.28       -4.22      4.22 o 
  -8   3  15       80.44       77.59      8.88 o 
  -7   3  15       11.76       13.28      4.81 o 
  -6   3  15       41.19       44.81      6.43 o 
  -5   3  15      450.31      451.62     16.83 o 
  -4   3  15      126.88      125.55     14.76 o 
  -3   3  15       57.16       53.85      6.97 o 
  -2   3  15      170.75      171.10      9.65 o 
  -1   3  15      234.39      260.91     11.33 o 
   0   3  15        0.09        8.27      4.95 o 
   1   3  15        2.35       -0.61      5.30 o 
   2   3  15       21.92       19.24      5.62 o 
   3   3  15        7.99        1.81      5.50 o 
   4   3  15       34.25       32.31      6.97 o 
  -9   4  15       27.96       18.87      7.67 o 
  -8   4  15        9.89       11.57      4.67 o 
  -7   4  15      104.17      109.59      9.89 o 
  -6   4  15       45.92       51.43     12.13 o 
  -5   4  15       19.42        7.90      6.82 o 
  -4   4  15      188.99      185.98     17.66 o 
  -3   4  15       17.78       10.14      3.84 o 
  -2   4  15       12.31        8.86      5.77 o 
  -1   4  15        2.52        2.51      3.03 o 
   0   4  15       21.29       23.76      6.10 o 
   1   4  15       19.38       22.08      6.13 o 
   2   4  15       58.79       62.83     12.36 o 
   3   4  15      204.72      201.92     17.16 o 
   4   4  15        1.27      -11.26     14.24 o 
  -9   5  15        3.16        1.59      4.84 o 
  -8   5  15       57.53       60.67      8.95 o 
  -7   5  15       25.17       30.68      5.54 o 
  -6   5  15      142.22      130.16     16.00 o 
  -5   5  15        0.28        8.75      7.67 o 
  -4   5  15       11.45        0.66      6.78 o 
  -3   5  15       44.01       41.23     13.56 o 
  -2   5  15        0.29        1.71      3.65 o 
  -1   5  15       96.53       82.78      6.94 o 
   0   5  15        5.30        4.22      4.20 o 
   1   5  15      108.94      110.39     16.00 o 
   2   5  15       69.99       81.80     16.35 o 
   3   5  15        4.27       11.89      7.21 o 
   4   5  15      121.90      135.29     32.39 o 
  -9   6  15        0.29        9.80      6.00 o 
  -8   6  15       66.76       63.27      9.59 o 
  -7   6  15        4.91        7.67      5.02 o 
  -6   6  15        0.49       -8.21      8.21 o 
  -5   6  15       95.22       95.61     14.84 o 
  -4   6  15       38.03       24.21      8.83 o 
  -3   6  15      126.39      133.60     10.89 o 
  -2   6  15      158.02      166.50      9.22 o 
  -1   6  15        1.68        2.55      4.83 o 
   0   6  15      238.55      257.74     15.06 o 
   1   6  15       31.96       24.97      5.96 o 
   2   6  15       22.34       30.86      7.05 o 
   4   6  15       13.59       22.86      8.37 o 
  -7   7  15        1.52        1.94      7.94 o 
  -6   7  15       16.47       28.36      9.45 o 
  -5   7  15        4.68       -0.15      5.77 o 
  -4   7  15       83.89      102.31     14.88 o 
  -3   7  15      149.65      158.45     20.12 o 
  -2   7  15        3.43       12.21      5.08 o 
  -1   7  15      297.39      331.02     16.83 o 
   0   7  15       78.33       80.06      9.15 o 
   1   7  15        0.23        8.06      7.86 o 
   2   7  15       43.79       27.89     11.20 o 
  -7   8  15       11.44       18.59      8.79 o 
  -6   8  15       42.23       26.81      9.96 o 
  -5   8  15       11.20        9.96      8.02 o 
  -4   8  15       44.95       45.17     10.85 o 
  -3   8  15       36.97       35.83      7.21 o 
  -2   8  15      123.13      119.44     18.30 o 
  -1   8  15      202.68      208.88     14.18 o 
   0   8  15        3.40       11.98     12.55 o 
   1   8  15      274.11      288.49     24.17 o 
   2   8  15       81.20       74.61     14.22 o 
  -6   9  15        0.91        8.02      8.29 o 
  -5   9  15       61.41       65.39     13.17 o 
  -4   9  15        0.91       -1.05      5.85 o 
  -3   9  15       67.21       59.83     15.19 o 
  -2   9  15       36.90       46.24      9.92 o 
  -1   9  15       18.47       27.22      6.86 o 
   0   9  15      346.52      366.17     18.75 o 
   1   9  15      132.81      141.13     11.98 o 
  -5  10  15       40.56       43.23     12.13 o 
  -4  10  15       89.43       68.64     13.56 o 
  -3  10  15       19.64       17.24      8.52 o 
  -2  10  15       91.35       83.98     10.00 o 
  -1  10  15       58.36       60.35      9.05 o 
   0  10  15       32.02       33.25      7.97 o 
   1  10  15      165.15      179.17     19.45 o 
  -4  11  15       74.66       70.19     13.60 o 
  -3  11  15      101.38       90.53     15.22 o 
  -2  11  15       25.08       26.28      6.88 o 
  -1  11  15       37.35       40.00     21.13 o 
   0  11  15       67.08       69.81     12.90 o 
   1  11  15        0.15       21.46      9.18 o 
  -9   0  16      312.13      330.87     24.60 o 
  -8   0  16       63.77       60.35     11.70 o 
  -7   0  16      194.40      218.86     13.66 o 
  -6   0  16     1048.73     1083.20     27.72 o 
  -5   0  16        3.07       25.67      7.98 o 
  -4   0  16       66.97       65.35     10.61 o 
  -3   0  16       71.94       76.29      9.70 o 
  -2   0  16       11.65       15.38      7.48 o 
  -1   0  16      125.84      128.07     15.65 o 
   0   0  16      195.05      206.13     19.83 o 
   1   0  16      303.44      315.83     24.48 o 
   2   0  16       31.92       25.80     10.65 o 
   3   0  16      121.55      141.74     15.61 o 
  -9   1  16        8.35       18.05      8.25 o 
  -8   1  16      255.76      273.44     12.75 o 
  -7   1  16      499.91      507.40     16.34 o 
  -6   1  16       74.71       87.67     10.14 o 
  -5   1  16      387.12      368.46     13.07 o 
  -4   1  16       31.10       33.12      5.83 o 
  -3   1  16        2.63        8.96      3.11 o 
  -2   1  16       29.12       34.01      6.49 o 
  -1   1  16       29.19       27.56      6.65 o 
   0   1  16      137.61      140.81     11.68 o 
   1   1  16       38.84       51.77      8.13 o 
   2   1  16      256.62      268.50     16.87 o 
   3   1  16      191.36      198.57     18.52 o 
  -9   2  16       80.27       72.79     12.16 o 
  -8   2  16        0.00       11.47      4.30 o 
  -7   2  16      108.95      100.30      9.19 o 
  -6   2  16       60.08       62.24      7.37 o 
  -5   2  16        4.86       22.35      8.02 o 
  -4   2  16       11.87       18.05      7.75 o 
  -3   2  16       80.79       80.44     10.10 o 
  -2   2  16       48.20       56.85      5.96 o 
  -1   2  16       27.82       32.12      6.64 o 
   0   2  16      173.60      171.36     12.63 o 
   1   2  16       29.92       18.68      6.52 o 
   2   2  16        0.28       10.95      5.79 o 
   3   2  16       18.69        6.04      7.01 o 
  -9   3  16       11.70       15.84      8.06 o 
  -8   3  16        3.62        0.72      4.26 o 
  -7   3  16        0.37        0.14      8.70 o 
  -6   3  16       15.73       25.61      9.45 o 
  -5   3  16        3.43       14.02      7.44 o 
  -4   3  16       15.57       19.72      7.86 o 
  -3   3  16       19.47       20.17      4.41 o 
  -2   3  16        4.09        0.96      3.53 o 
  -1   3  16       56.54       63.53     20.94 o 
   0   3  16        6.73        7.64     11.68 o 
   1   3  16       31.22       26.34      6.21 o 
   2   3  16        0.15       -1.55      4.83 o 
   3   3  16        0.76       14.76      8.48 o 
  -8   4  16        4.70       -3.18      5.66 o 
  -7   4  16        3.49       19.76      8.29 o 
  -6   4  16       65.73       59.85     12.16 o 
  -5   4  16       80.63       70.54     12.55 o 
  -4   4  16        6.78        4.76      7.98 o 
  -3   4  16       32.23       39.32      6.77 o 
  -2   4  16       79.53       87.87      7.15 o 
  -1   4  16        0.28       -8.35      8.35 o 
   0   4  16        8.81        8.13      4.38 o 
   1   4  16        0.38      -10.52     10.77 o 
   2   4  16        0.33       -5.21      5.21 o 
   3   4  16        0.36       -4.38      6.62 o 
  -7   5  16        6.27       19.64      9.10 o 
  -6   5  16       52.16       68.88     12.09 o 
  -5   5  16       28.20       23.44      8.44 o 
  -4   5  16      152.86      143.91     16.50 o 
  -3   5  16       19.63       13.69      5.60 o 
  -2   5  16       49.71       53.49      5.97 o 
  -1   5  16        0.13        0.44      3.26 o 
   0   5  16       94.59      104.48     10.63 o 
   1   5  16        6.20        7.31      5.68 o 
   2   5  16        4.08      -14.09     16.48 o 
   3   5  16       39.27       26.46      9.34 o 
  -7   6  16        3.86        6.35      7.63 o 
  -6   6  16       12.06        6.74      7.24 o 
  -5   6  16       72.08       65.08     12.36 o 
  -4   6  16       50.06       54.70     11.00 o 
  -3   6  16        3.19       -0.67      4.90 o 
  -2   6  16      110.51      126.76     11.26 o 
  -1   6  16      145.64      153.83     12.11 o 
   0   6  16       45.18       63.18     13.09 o 
   1   6  16        2.27        5.00      6.35 o 
  -6   7  16       17.10       10.81      8.10 o 
  -5   7  16       33.93       34.17      9.80 o 
  -4   7  16        0.00        1.98      7.09 o 
  -3   7  16      237.27      236.09     14.95 o 
  -2   7  16      197.57      199.66     13.70 o 
  -1   7  16       15.16       22.11      6.46 o 
   0   7  16       64.96       81.43     15.11 o 
  -5   8  16       29.06       57.57     12.47 o 
  -4   8  16       81.88       74.03     13.02 o 
  -3   8  16       62.18       78.04      9.47 o 
  -2   8  16       12.87       16.76      7.71 o 
  -1   8  16      310.72      333.19     17.91 o 
  -4   9  16        1.78        0.31      5.73 o 
  -3   9  16        0.01        6.59      8.72 o 
  -2   9  16       37.41       21.23      8.83 o 
  -1   9  16        7.07       12.16      7.63 o 
  -2  10  16       94.52       94.48     14.88 o 
  -1  10  16        7.95       11.54      7.24 o 
  -8   1  17       53.72       60.01     10.77 o 
  -7   1  17        0.01       -4.26      4.26 o 
  -6   1  17        3.37        2.29      5.58 o 
  -5   1  17        4.21        2.60      5.81 o 
  -4   1  17        5.57       13.05      6.82 o 
  -3   1  17       63.61       58.28      8.17 o 
  -2   1  17       12.18       17.11      6.37 o 
  -1   1  17       97.22       89.92      9.86 o 
   0   1  17       54.54       63.48      8.66 o 
   1   1  17        0.36        6.47     11.54 o 
  -7   2  17       70.28       52.55      8.06 o 
  -6   2  17       11.04        8.07      4.63 o 
  -5   2  17        1.65       -2.40      6.74 o 
  -4   2  17       77.90       66.86     11.08 o 
  -3   2  17        0.80       -7.15      7.15 o 
  -2   2  17      281.95      319.23     16.79 o 
  -1   2  17        5.30       13.51      5.96 o 
   0   2  17       22.59       28.91      7.39 o 
   1   2  17      180.20      155.23     18.75 o 
  -6   3  17        2.93       -5.77      5.77 o 
  -5   3  17        4.99       -3.68      5.62 o 
  -4   3  17        6.98       -6.70      6.70 o 
  -3   3  17       40.60       45.20     17.10 o 
  -2   3  17        0.81       13.95      6.28 o 
  -1   3  17      140.60      149.10     12.27 o 
   0   3  17      128.50      132.21     18.11 o 
   1   3  17        3.06        9.14      6.97 o 
  -6   4  17        7.89       14.06      8.87 o 
  -5   4  17        3.53       -8.29      8.29 o 
  -4   4  17       11.19        8.29      7.32 o 
  -3   4  17       35.05       26.29      6.30 o 
  -2   4  17       10.47        3.72      4.66 o 
  -1   4  17        5.84       14.38      5.57 o 
   0   4  17        8.53       24.52      9.53 o 
   1   4  17      132.01      141.12     17.12 o 
  -6   5  17       39.54       51.29     11.23 o 
  -5   5  17        2.99       -4.53      5.54 o 
  -4   5  17        2.63        7.17      6.24 o 
  -3   5  17        4.18        0.93      9.12 o 
  -2   5  17       20.19       20.45      8.25 o 
  -1   5  17        3.97        5.93      6.74 o 
  -5   6  17        5.69       13.60      7.63 o 
  -4   6  17        5.44       11.70      6.97 o 
  -3   6  17        7.63        8.14     10.40 o 
  -2   6  17        0.67       12.63      7.59 o 
  -4   7  17        7.49       23.63     10.03 o 
  -3   7  17       71.50       74.53     13.60 o 
  -2   7  17       33.89       31.92      9.53 o 
  -3   8  17       52.33       59.70     12.44 o 
  -2   8  17        0.92       12.32      7.67 o 
  -3   0  18       83.94       77.55     13.71 o 
  -2   0  18      202.37      206.82     20.69 o 
  -6   1  18       37.68       41.53     10.19 o 
  -5   1  18       14.11       13.87      7.75 o 
  -3   1  18      101.01      109.43     10.58 o 
  -2   1  18        8.07        9.72      7.63 o 
  -1   1  18      142.37      148.06     17.97 o 
  -5   2  18        0.55       10.50      7.52 o 
  -2   2  18       38.15       57.33     11.08 o 
  -1   2  18       62.06       65.70     12.90 o 
  -5   3  18       14.01       10.65      7.13 o 
  -2   3  18       92.89       95.26     13.79 o 
  -1   3  18        0.03       -0.66      6.86 o 
  -4   4  18        5.42        9.57      6.74 o 
  -4   5  18       36.55       28.90      9.18 o 
                                                 
